# Supplementary material for: There is still room for improvement in the completeness of abstract reporting according to the PRISMA-A checklist: a cross-sectional study on systematic reviews in periodontology
Source: BMC Med Res Methodol. 2021 Feb 11;21:33. doi: 10.1186/s12874-021-01223-y (PMC7879697; doi:10.1186/s12874-021-01223-y)
Supplement: Supplementary file 1 — Additional file 1. Bibliometric data extracted from the selected SRs. [file 12874_2021_1223_MOESM1_ESM.xlsx]

## Sheet: Hoja1
														Abstract sections
	N	Title	Authors	N/Authors	SRs or MA	Journal	DOI	Year of publication	Affiliation (Institution)	Affiliation (Region)	Nº Scopus Ciations	Type non-surgical (NS) Surgical (S) therapy	Structured Abstract	Background	Methods	Results	Discussion	Conclusions	Other
	1	Role of lasers as an adjunct to scaling and root planing in patients with type 2 diabetes mellitus: a systematic review	Abduljabbar, Tariq Javed, Fawad Shah, Altaf Samer, Mazin Saleh Vohra, Fahim Akram, Zohaib	6	SRs	Lasers in Medical Science	10.1007/s10103-016-2086-5	2017	King Saud University	Middle East	19	NS	no	no	no	no	no	no	no
	2	Antimicrobial photodynamic therapy adjuvant to non-surgical periodontal therapy in patients with diabetes mellitus: A meta-analysis	Abduljabbar, Tariq Vohra, Fahim Javed, Fawad Akram, Zohaib	4	MA	Photodiagnosis and Photodynamic Therapy	10.1016/j.pdpdt.2016.11.008	2017	King Saud University	Middle East	17	NS	Yes	Yes	Yes	Yes	no	Yes	no
	3	Meta-analyses of studies of 0.2% delmopinol mouth rinse as an adjunct to gingival health and plaque control measures	Addy, Martin Moran, John Newcombe, Robert G	3	MA	Journal of clinical periodontology	10.1111/j.1600-051X.2006.01013.x	2007	University of Bristol Dental School	Europe	30	NS	Yes	Yes	Yes	Yes	no	Yes	no
	4	Which hard tissue augmentation techniques are the most successful in furnishing bony support for implant placement?	Aghaloo, Tara L Moy, Peter K	2	SRs	The International journal of oral & maxillofacial implants		2007	University of California at Los Angeles	North America	516	S	Yes	Yes	Yes	Yes	no	Yes	no
	5	Locally delivered metformin as adjunct to scaling and root planing in the treatment of periodontal defects: A systematic review and meta-analysis	Akram, Z Vohra, F Javed, F	3	MA	Journal of Periodontal Research	10.1111/jre.12573	2018	Ziauddin University	ASIA	4	NS	no	no	no	no	no	no	no
	6	Effect of photodynamic therapy and laser alone as adjunct to scaling and root planing on gingival crevicular fluid inflammatory proteins in periodontal disease: A systematic review	Akram, Z. Abduljabbar, T. Sauro, S. Daood, U.	4	SRs	Photodiagnosis and Photodynamic Therapy	10.1016/j.pdpdt.2016.09.004	2016	Ziauddin University	ASIA	28	NS	Yes	Yes	Yes	Yes	no	Yes	no
	7	Efficacy of bisphosphonate as an adjunct to nonsurgical periodontal therapy in the management of periodontal disease: a systematic review	Akram, Zohaib Abduljabbar, Tariq Kellesarian, Sergio Varela Abu Hassan, Mohamed Ibrahim Javed, Fawad Vohra, Fahim	6	SRs	British Journal of Clinical Pharmacology	10.1111/bcp.13147	2017	Ziauddin University	ASIA	18	NS	Yes	Yes	Yes	Yes	no	Yes	no
	8	Bactericidal Efficacy of Photodynamic Therapy Against Periodontal Pathogens in Periodontal Disease: A Systematic Review	Akram, Zohaib Al-Shareef, Saud A Aziz Daood, Umer Asiri, Faris Yahya Shah, Altaf H AlQahtani, M Ayedh Vohra, Fahim Javed, Fawad	8	SRs	Photomedicine and Laser Surgery	10.1089/pho.2015.4076	2016	Ziauddin University	ASIA	32	NS	Yes	Yes	Yes	Yes	no	Yes	no
	9	Efficacy of photodynamic therapy versus antibiotics as an adjunct to scaling and root planing in the treatment of periodontitis: A systematic review and meta-analysis	Akram, Zohaib Hyder, Tahira Al-Hamoudi, Nawwaf Binshabaib, Munerah Saleh Alharthi, Shatha Subhi Hanif, Ayesha	6	MA	Photodiagnosis and Photodynamic Therapy	10.1016/j.pdpdt.2017.05.007	2017	Ziauddin University	ASIA	27	NS	Yes	Yes	Yes	Yes	no	Yes	no
	10	Clinical efficacy of photodynamic therapy as an adjunct to scaling and root planing in the treatment of chronic periodontitis among cigarette smokers: A systematic review and meta-analysis.	Akram, Zohaib Raffat, Muhammad Arsalan Saad Shafqat, Syed Mirza, Sana Ikram, Sana	5	MA	Photodiagnosis and photodynamic therapy	10.1016/j.pdpdt.2019.04.027	2019	Ziauddin University	ASIA	6	NS	Yes	Yes	Yes	Yes	no	Yes	no
	11	Efficacy of statin delivery as an adjunct to scaling and root planing in the treatment of chronic periodontitis: A meta-analysis	Akram, Zohaib Vohra, Fahim Javed, Fawad	3	MA	Journal of Investigative and Clinical Dentistry	10.1111/jicd.12304	2018	Ziauddin University	ASIA	7	NS	Yes	Yes	Yes	Yes	no	Yes	no
	12	Crestal Bone Loss Around Adjacent Dental Implants Restored with Splinted and Nonsplinted Fixed Restorations: A Systematic Literature Review.	Al Amri, Mohammad D Kellesarian, Sergio Varela	2	SRs	Journal of prosthodontics : official journal of the American College of Prosthodontists	10.1111/jopr.12556	2017	King Saud University	Middle East	4	S	Yes	Yes	Yes	Yes	no	Yes	no
	13	Is antimicrobial photodynamic therapy an effective treatment for chronic periodontitis in diabetes mellitus and cigarette smokers: a systematic review and meta-analysis.	Al-Hamoudi, Nawwaf	1	MA	Photodiagnosis and photodynamic therapy	10.1016/j.pdpdt.2017.05.018	2017	King Saud University	Middle East	4	NS	Yes	Yes	Yes	Yes	no	Yes	no
	14	Effect of photodynamic and laser therapy in the treatment of peri-implant mucositis: A systematic review.	Albaker, Abdulaziz M ArRejaie, Aws S Alrabiah, Mohammed Abduljabbar, Tariq	4	SRs	Photodiagnosis and photodynamic therapy	10.1016/j.pdpdt.2017.11.011	2018	King Saud University	Middle East	5	NS	Yes	Yes	Yes	Yes	no	Yes	no
	15	Influence of antimicrobial photodynamic therapy as an adjunctive to scaling and root planing on alveolar bone loss: A systematic review and meta-analysis of animal studies.	Alberton Nuernberg, Marta Aparecida Janjacomo Miessi, Daniela Maria Ivanaga, Camila Ayumi Bocalon Olivo, Mariane Ervolino, Edilson Gouveia Garcia, Valdir Wainwright, Mark Theodoro, Leticia Helena	8	MA	Photodiagnosis and photodynamic therapy	10.1016/j.pdpdt.2019.01.020	2019	UNESP-Universidade Estadual Paulista	Latin America	1	NS	Yes	Yes	Yes	Yes	no	Yes	no
	16	Do adjunctive statins improve periodontal treatment outcomes in patients with chronic periodontitis?	Aljudaibi, Suha Duane, Brett	2	MA	Evidence-Based Dentistry	10.1038/s41432-019-0009-6	2019	Princess Nourah bint Abdulrahman University	Middle East	0	NS	no	no	no	no	no	Yes	no
	17	Is Bone Graft or Guided Bone Regeneration Needed When Placing Immediate Dental Implants? A Systematic Review.	AlKudmani, Hania Al Jasser, Reham Andreana, Sebastiano	3	SRs	Implant dentistry	10.1097/ID.0000000000000689	2017	University at Buffalo	North America	4	S	Yes	Yes	Yes	Yes	no	Yes	no
	18	Does the adjunctive use of statins provide additional benefits to nonsurgical periodontal treatment? A systematic review and meta-analysis.	Ambrosio, L M B Rovai, E S Sendyk, D I Holzhausen, M Pannuti, C M Ambrósio, L M B Rovai, E S Sendyk, D I Holzhausen, M Pannuti, C M	10	MA	Journal of periodontal research	10.1111/jre.12480	2018	Universidade de Sao Paulo - USP	Latin America	4	NS	no	no	no	no	no	no	no
	19	Regeneration of periodontal bone defects with dental pulp stem cells grafting: Systematic Review	Amghar-Maach, S Gay-Escoda, C Sánchez-Garcés, M Á	3	SRs	Journal of Clinical and Experimental Dentistry	10.4317/jced.55574	2019	Universidad de Barcelona	Europe	5	S	Yes	Yes	Yes	Yes	no	Yes	no
	20	Effect of Subgingival Irrigation with Natural Products as an Adjunct to Scaling and Root Planing in the Treatment of Chronic Periodontitis- A Systematic Review	Anandakumar, Sudharsana Malaiappan, Sankari	2	SRs	JOURNAL OF CLINICAL AND DIAGNOSTIC RESEARCH	10.7860/JCDR/2018/30899.11934	2018	Saveetha Institute of Medical and Technical Sciences	ASIA	0	NS	Yes	Yes	Yes	Yes	no	Yes	no
	21	Relationship between implant stability measurements obtained by two different devices: A systematic review	Andreotti, A M Goiato, M C Nobrega, A S Freitas Da Silva, E V Filho, H G Pellizzer, E P Micheline Dos Santos, D	7	SRs	Journal of Periodontology	10.1902/jop.2016.160436	2017	São Paulo State University, UNESP	Latin America	8	OTHER	Yes	Yes	Yes	Yes	no	Yes	no
	22	A systematic review of clinical efficacy of adjunctive antibiotics in the treatment of smokers with periodontitis.	Angaji, Mahdi Gelskey, Shirley Nogueira-Filho, Getulio Brothwell, Doug	4	SRs	Journal of periodontology	10.1902/jop.2010.100192	2010	University of Manitoba	North America	24	S/NS	Yes	Yes	Yes	Yes	no	Yes	no
	23	Evaluation of the effectiveness of a pre-brushing rinse in plaque removal: A meta-analysis	Angelillo, I F Nobile, C G A Pavia, M	3	MA	Journal of Clinical Periodontology	10.1034/j.1600-051X.2002.290405.x	2002	University of Catanzaro	Europe	7	NS	Yes	Yes	Yes	Yes	no	Yes	no
	24	Microbiological outcomes from different periodontal maintenance interventions: a systematic review	Angst, Patricia Daniela Melchiors Stadler, Amanda Finger Oppermann, Rui Vicente Gomes, Sabrina Carvalho	4	SRs	Brazilian oral research	10.1590/1807-3107BOR-2017vol310033	2017	Centro Universitario Franciscano	Latin America	1	NS	no	no	no	no	no	no	no
	25	Peri-implant marginal bone level: A systematic review and meta-analysis of studies comparing platform switching versus conventionally restored implants	Annibali, S Bignozzi, I Cristalli, M P Graziani, F La Monaca, G Polimeni, A	6	MA	Journal of Clinical Periodontology	10.1111/j.1600-051X.2012.01930.x	2012	Università degli Studi di Roma	Europe	99	OTHER	Yes	Yes	Yes	Yes	no	Yes	no
	26	The Use of Poly-d,l-lactic Acid (PDLLA) Devices for Bone Augmentation Techniques: A Systematic Review.	Annunziata, Marco Nastri, Livia Cecoro, Gennaro Guida, Luigi	4	SRs	Molecules (Basel, Switzerland)	10.3390/molecules22122214	2017	Università degli Studi della Campania Luigi Vanvitelli	Europe	0	S	no	no	no	no	no	no	no
	27	The effect of bracket ligation on the periodontal status of adolescents undergoing orthodontic treatment. A systematic review and meta-analysis.	Arnold, Sina Koletsi, Despina Patcas, Raphael Eliades, Theodore	4	MA	Journal of dentistry	10.1016/j.jdent.2016.08.006	2006	University of Zurich	Europe	14	OTHER	Yes	Yes	Yes	Yes	no	Yes	no
	28	Antibiotic therapy as an adjunct to scaling and root planing in smokers: a systematic review and meta-analysis	ASSEM, Naida Zanini ALVES, Márcio Luiz Ferro LOPES, Alessandra Barreto GUALBERTO JUNIOR, Erivan Clementino GARCIA, Valdir Gouveia THEODORO, Letícia Helena	6	MA	Brazilian Oral Research	10.1590/1807-3107bor-2017.vol31.0067	2017	UNESP-Universidade Estadual Paulista	Latin America	8	NS	no	no	no	no	no	no	no
	29	Xenogeneic collagen matrix for periodontal plastic surgery procedures: a systematic review and meta-analysis	Atieh, M A Alsabeeha, N Tawse-Smith, A Payne, A G	4	MA	Journal of periodontal research	10.1111/jre.12333	2016	University of Otago	North America	18	S	no	no	no	no	no	no	no
	30	Effect of alveolar ridge preservation interventions following tooth extraction: A systematic review and meta-analysis	Avila-Ortiz, Gustavo Chambrone, Leandro Vignoletti, Fabio	3	MA	Journal of Clinical Periodontology	10.1111/jcpe.13057	2019	University of Iowa	North America	19	S	Yes	Yes	Yes	Yes	no	Yes	no
	31	The effect of photodynamic therapy for periodontitis: A systematic review and meta-analysis	Azarpazhooh, A Shah, P S Tenenbaum, H C Goldberg, M B	4	MA	Journal of Periodontology	10.1902/jop.2009.090285	2010	University of Toronto	North America	79	NS	Yes	Yes	Yes	Yes	no	Yes	no
	32	Effects of platelet-rich plasma on sinus bone graft: Meta-analysis	Bae, J.-H. Kim, Y.-K. Myung, S.-K.	3	MA	Journal of Periodontology	10.1902/jop.2010.100529	2011	Seoul National University	ASIA	33	S	Yes	Yes	Yes	Yes	no	Yes	no
	33	Desensitizing toothpaste versus placebo for dentin hypersensitivity: A systematic review and meta-analysis	Bae, J.-H. Kim, Y.-K. Myung, S.-K.	3	MA	Journal of Clinical Periodontology	10.1111/jcpe.12347	2015	Seoul National University	ASIA	35	NS	Yes	Yes	Yes	Yes	no	Yes	no
	34	Effect of periodontal treatment in patients with periodontitis and diabetes: systematic review and meta-analysis.	Baeza, Mauricio Morales, Alicia Cisterna, Carlos Cavalla, Franco Jara, Gisela Isamitt, Yuri Pino, Paulina Gamonal, Jorge	8	MA	Journal of applied oral science : revista FOB	10.1590/1678-7757-2019-0248	2020	Universidad de Chile	Latin America	0	S/NS	Yes	Yes	Yes	Yes	no	Yes	no
	35	Effect of surgical intervention for removal of mandibular third molar on periodontal healing of adjacent mandibular second molar: A systematic review and Bayesian network meta-analysis	Barbato, L Kalemaj, Z Buti, J Baccini, M La Marca, M Duvina, M Tonelli, P	7	MA	Journal of Periodontology	10.1902/jop.2015.150363	2016	University of Florence	Europe	9	S	Yes	Yes	Yes	Yes	no	Yes	no
	36	The alveolar ridge splitting/expansion technique: a systematic review.	Bassetti, Mario A Bassetti, Renzo G Bosshardt, Dieter D	3	SRs	Clinical oral implants research	10.1111/clr.12537	2016	University of Bern	Europe	30	S	Yes	Yes	Yes	Yes	no	Yes	no
	37	Soft tissue augmentation procedures at second-stage surgery: a systematic review.	Bassetti, Renzo G Stahli, Alexandra Bassetti, Mario A Sculean, Anton	4	SRs	Clinical oral investigations	10.1007/s00784-016-2007-9	2016	University of Bern	Europe	24	S	Yes	Yes	Yes	Yes	no	Yes	no
	38	Outcome of early dental implant placement versus other dental implant placement protocols: A systematic review and meta-analysis	Bassir, S H El Kholy, K Chen, C.-Y. Lee, K H Intini, G	5	MA	Journal of Periodontology	10.1002/JPER.18-0338	2019	Stony Brook University	North America	2	S	Yes	Yes	Yes	Yes	no	Yes	no
	39	Effectiveness of Laser Application for Periodontal Surgical Therapy: Systematic Review and Meta-Analysis.	Behdin, Shabnam Monje, Alberto Lin, Guo-Hao Edwards, Bruce Othman, Abdullah Wang, Hom-Lay	6	MA	Journal of periodontology	10.1902/jop.2015.150212	2015	University of Michigan	North America	14	S	Yes	Yes	Yes	Yes	no	Yes	no
	40	The efficacy of dental floss in addition to a toothbrush on plaque and parameters of gingival inflammation: a systematic review.	Berchier, C E Slot, D E Haps, S Van der Weijden, G A	4	SRs	International journal of dental hygiene	10.1111/j.1601-5037.2008.00336.x	2008	University for Applied Sciences	Europe	80	NS	Yes	Yes	Yes	Yes	no	Yes	no
	41	The efficacy of 0.12% chlorhexidine mouthrinse compared with 0.2% on plaque accumulation and periodontal parameters: a systematic review.	Berchier, C E Slot, D E Van der Weijden, G A	3	SRs	Journal of clinical periodontology	10.1111/j.1600-051X.2010.01575.x	2010	University for Applied Sciences	Europe	60	NS	Yes	Yes	Yes	Yes	no	Yes	no
	42	Hyaluronan in non-surgical and surgical periodontal therapy: A systematic review	Bertl, K Bruckmann, C Isberg, P.-E. Klinge, B Gotfredsen, K Stavropoulos, A	6	SRs	Journal of clinical periodontology	10.1111/jcpe.12371	2015	Malmo University	Europe	20	S/NS	Yes	Yes	Yes	Yes	no	Yes	no
	43	Statins in nonsurgical and surgical periodontal therapy. A systematic review and meta-analysis of preclinical in vivo trials	Bertl, K Steiner, I Pandis, N Buhlin, K Klinge, B Stavropoulos, A	6	MA	Journal of Periodontal Research	10.1111/jre.12514	2018	Malmo University	Europe	5	S/NS	no	no	no	no	no	no	no
	44	Soft tissue substitutes in non-root coverage procedures: a systematic review and meta-analysis.	Bertl, Kristina Melchard, Maximilian Pandis, Nikolaos Muller-Kern, Michael Stavropoulos, Andreas	5	MA	Clinical oral investigations	10.1007/s00784-016-2044-4	2017	Malmo University	Europe	5	S	Yes	Yes	Yes	Yes	no	Yes	Yes
	45	The effect of local and systemic statin use as an adjunct to non-surgical and surgical periodontal therapy-A systematic review and meta-analysis.	Bertl, Kristina Parllaku, Arlinda Pandis, Nikolaos Buhlin, Kare Klinge, Bjorn Stavropoulos, Andreas	6	MA	Journal of dentistry	10.1016/j.jdent.2017.08.011	2017	Malmo University	Europe	8	S	Yes	Yes	Yes	Yes	no	Yes	no
	46	The effects of bioavailable gluconate chelated stannous fluoride dentifrice on gingival bleeding: Meta-analysis of eighteen randomized controlled trials.	Biesbrock, Aaron He, Tao DiGennaro, Joe Zou, Yuanshu Ramsey, Dave Garcia-Godoy, Franklin	6	MA	Journal of clinical periodontology	10.1111/jcpe.13203	2019	Procter and Gamble	North America	0	NS	Yes	Yes	Yes	Yes	no	Yes	no
	47	Impact of local adjuncts to scaling and root planing in periodontal disease therapy: a systematic review.	Bonito, Arthur J Lux, Linda Lohr, Kathleen N	3	SRs	Journal of periodontology	10.1902/jop.2005.76.8.1227	2005	Program on Health Care Organization	North America	115	NS	Yes	Yes	Yes	Yes	no	Yes	no
	48	Amoxicillin/metronidazole or scaling and root planing in the treatment of chronic periodontitis.	Bono, Alejandra Brunotto, Mabel	2	MA	Acta odontologica latinoamericana : AOL		2010	National University of Cordoba	Latin America	8	NS	no	no	no	no	no	Yes	no
	49	Effect of periodontal therapy on prevention of gastric Helicobacter pylori recurrence: A systematic review and meta-analysis	Bouziane, A Ahid, S Abouqal, R Ennibi, O	4	MA	Journal of Clinical Periodontology	10.1111/jcpe.12015	2012	Mohammed V University	Africa	27	NS	Yes	Yes	Yes	Yes	no	Yes	no
	50	Periodontal ligament-derived cells for periodontal regeneration in animal models: a systematic review.	Bright, R Hynes, K Gronthos, S Bartold, P M	4	SRs	Journal of periodontal research	10.1111/jre.12205	2015	University of South Australia	Oceania	52	S	Yes	Yes	Yes	Yes	no	Yes	no
	51	Non-surgical periodontal therapy supplemented with systemically administered azithromycin: a systematic review of RCTs	Buset, S L Zitzmann, N U Weiger, R Walter, C	4	SRs	Clinical Oral Investigations	10.1007/s00784-015-1499-z	2015	Universitat Basel	Europe	12	NS	Yes	Yes	Yes	Yes	no	Yes	Yes
	52	Bayesian network meta-analysis of root coverage procedures: Ranking efficacy and identification of best treatment	Buti, J Baccini, M Nieri, M La Marca, M Pini-Prato, G P	5	MA	Journal of Clinical Periodontology	10.1111/jcpe.12028	2013	University of Florence	Europe	54	S	Yes	Yes	Yes	Yes	no	Yes	no
	53	Adsorption and release kinetics of growth factors on barrier membranes for guided tissue/bone regeneration: A systematic review	Caballe-Serrano, Jordi Abdeslam-Mohamed, Yusra Munar-Frau, Antonio Fujioka-Kobayashi, Masako Hernandez-Alfaro, Federico Miron, Richard	6	SRs	Archives of Oral Biology	10.1016/j.archoralbio.2019.02.006	2019	University of Bern	Europe	5	S	Yes	Yes	Yes	Yes	no	Yes	no
	54	Efficacy of periodontal plastic surgery procedures in the treatment of localized facial gingival recessions. A systematic review	Cairo, F Nieri, M Pagliaro, U	3	SRs	Journal of Clinical Periodontology	10.1111/jcpe.12182	2014	University of Florence	Europe	131	S	Yes	Yes	Yes	Yes	no	Yes	no
	55	Interventions for dental implant placement in atrophic edentulous mandibles: Vertical bone augmentation and alternative treatments. A meta-analysis of randomized clinical trials	Camps-Font, O Burgueño-Barris, G Figueiredo, R Jung, R E Gay-Escoda, C Valmaseda-Castellón, E	6	MA	Journal of Periodontology	10.1902/jop.2016.160226	2016	University of Barcelona	Europe	18	S	Yes	Yes	Yes	Yes	no	Yes	no
	56	Efficacy of locally-delivered statins adjunct to non-surgical periodontal therapy for chronic periodontitis: A Bayesian network analysis	Cao, R. Li, Q. Chen, Y. Yao, M. Wu, Q. Zhou, H.	6	MA	BMC Oral Health	10.1186/s12903-019-0789-2	2019	Central South University	ASIA	0	NS	Yes	Yes	Yes	Yes	no	Yes	no
	57	Effect of non-surgical periodontal therapy on glycemic control of type 2 diabetes mellitus: A systematic review and Bayesian network meta-analysis	Cao, Ruoyan Li, Qiulan Wu, Qiqi Yao, Mianfeng Chen, Yu Zhou, Hongbo	6	MA	BMC Oral Health	10.1186/s12903-019-0829-y	2019	Central South University	ASIA	1	NS	Yes	Yes	Yes	Yes	no	Yes	no
	58	Antioxidants as Adjuvants in Periodontitis Treatment: A Systematic Review and Meta-Analysis.	Castro, Micaele Maria Lopes Duarte, Nathallia Neves Nascimento, Priscila Cunha Magno, Marcela Barauna Fagundes, Nathalia Carolina Fernandes Flores-Mir, Carlos Monteiro, Marta Chagas Rosing, Cassiano Kuchenbecker Maia, Lucianne Cople Lima, Rafael Rodrigues	10	MA	Oxidative medicine and cellular longevity	10.1155/2019/9187978	2019	Universidade Federal do Para	Latin America	1	NS	no	no	no	no	no	no	no
	59	Effects of occlusal overload on peri-implant tissue health: A systematic review of animal-model studies	Chambrone, L Chambrone, L A Lima, L A	3	SRs	Journal of Periodontology	10.1902/jop.2010.100176	2010	University of São Paulo	Latin America	72	OTHER	Yes	Yes	Yes	Yes	no	Yes	no
	60	Periodontitis and chronic kidney disease: A systematic review of the association of diseases and the effect of periodontal treatment on estimated glomerular filtration rate	Chambrone, L Foz, A M Guglielmetti, M R Pannuti, C M Artese, H P C Feres, M Romito, G A	7	SRs	Journal of Clinical Periodontology	10.1111/jcpe.12067	2013	Universidade Ibirapuera	Latin America	62	S/NS	Yes	Yes	Yes	Yes	no	Yes	no
	61	Effects of smoking cessation on the outcomes of non-surgical periodontal therapy: A systematic review and individual patient data meta-analysis	Chambrone, L Preshaw, P M Rosa, E F Heasman, P A Romito, G A Pannuti, C M Tu, Y.-K.	7	MA	Journal of Clinical Periodontology	10.1111/jcpe.12106	2013	Universidade Ibirapuera	Latin America	58	NS	Yes	Yes	Yes	Yes	no	Yes	no
	62	Long-Term outcomes of untreated buccal gingival recessions: A systematic review and meta-Analysis	Chambrone, L Tatakis, D N	2	MA	Journal of Periodontology	10.1902/jop.2016.150625	2016	Universidade Ibirapuera	Latin America	30	NS	Yes	Yes	Yes	Yes	no	Yes	no
	63	Systematic review of periodontal plastic surgery in the treatment of multiple recession-type defects.	Chambrone, Leandro Lima, Luiz A Pustiglioni, Francisco E Chambrone, Luiz Armando	4	SRs	Journal (Canadian Dental Association)		2009	Universidade Ibirapuera	Latin America	44	S	Yes	Yes	Yes	Yes	no	Yes	no
	64	Infrared lasers for the treatment of moderate to severe periodontitis: An American Academy of Periodontology best evidence review.	Chambrone, Leandro Ramos, Umberto D Reynolds, Mark A	3	SRs	Journal of periodontology	10.1902/jop.2017.160504	2018	Universidade Ibirapuera	Latin America	9	NS	Yes	Yes	Yes	Yes	no	Yes	no
	65	Efficacy of Local and Systemic Antimicrobials in the Non-Surgical Treatment of Smokers With Chronic Periodontitis: A Systematic Review.	Chambrone, Leandro Vargas, Miguel Arboleda, Silie Serna, Maritza Guerrero, Marcela De Sousa, Jose Lafaurie, G.I. Gloria Ines	7	SRs	Journal of periodontology	10.1902/jop.2016.160268	2016	Universidade Ibirapuera	Latin America	11	NS	Yes	Yes	Yes	Yes	no	Yes	no
	66	Antimicrobial photodynamic therapy for the treatment of periodontitis and peri-implantitis: An American Academy of Periodontology best evidence review.	Chambrone, Leandro Wang, Hom-Lay Romanos, Georgios E	3	SRs	Journal of periodontology	10.1902/jop.2017.170172	2018	Universidade Ibirapuera	Latin America	13	NS	Yes	Yes	Yes	Yes	no	Yes	no
	67	Natural compounds containing mouthrinses in the management of dental plaque and gingivitis: A systematic review	Chen, Y Wong, R W K McGrath, C Hagg, U Seneviratne, C J	5	SRs	Clinical Oral Investigations	10.1007/s00784-013-1033-0	2014	Fujian Medical University	ASIA	18	NS	Yes	Yes	Yes	Yes	no	Yes	Yes
	68	Influence of Laser-Microtextured Surface Collar on Marginal Bone Loss and Peri-Implant Soft Tissue Response: A Systematic Review and Meta-Analysis	Chen, Z Zhang, Y Li, J Wang, H.-L. Yu, H	5	MA	Journal of Periodontology	10.1902/jop.2017.160805	2017	Sichuan University	ASIA	3	NS	Yes	Yes	Yes	Yes	no	Yes	no
	69	Success rate of dental implants inserted in horizontal and vertical guided bone regenerated areas: a systematic review.	Clementini, M Morlupi, A Canullo, L Agrestini, C Barlattani, A	5	SRs	International journal of oral and maxillofacial surgery	10.1016/j.ijom.2012.03.016	2012	University ‘‘Tor Vergata’’	Europe	93	S	no	no	no	no	no	no	no
	70	Dimensional changes after immediate implant placement with or without simultaneous regenerative procedures: A systematic review and meta-analysis	Clementini, M Tiravia, L De Risi, V Vittorini Orgeas, G Mannocci, A De Sanctis, M	6	MA	Journal of Clinical Periodontology	10.1111/jcpe.12423	2015	University ‘‘Tor Vergata’’	Europe	19	S	Yes	Yes	Yes	Yes	no	Yes	no
	71	The effectiveness of immediate implant placement for single tooth replacement compared to delayed implant placement: A systematic review and meta-analysis	Cosyn, J De Lat, L Seyssens, L Doornewaard, R Deschepper, E Vervaeke, S	6	MA	Journal of Clinical Periodontology	10.1111/jcpe.13054	2018	Ghent University	Europe	2	S	Yes	Yes	Yes	Yes	no	Yes	no
	72	A systematic review on the effects of the chlorhexidine chip when used as an adjunct to scaling and root planing in the treatment of chronic periodontitis.	Cosyn, Jan Wyn, Iris	2	SRs	Journal of periodontology	10.1902/jop.2006.050216	2006	Free University of Brussels	Europe	34	NS	Yes	Yes	Yes	Yes	no	Yes	no
	73	Chlorhexidine mouthwash as an adjunct to mechanical therapy in chronic periodontitis: A meta-analysis.	da Costa, Luiz Fernando Noira Passos Amaral, Cristine da Silva Furtado Barbirato, Davi da Silva Leao, Anna Thereza Thome Fogacci, Mariana Fampa	5	MA	Journal of the American Dental Association	10.1016/j.adaj.2017.01.021	2017	Federal University of Rio de Janeiro	Latin America	16	NS	Yes	Yes	Yes	Yes	no	Yes	no
	74	Periodontal side effects of rapid and slow maxillary expansion: A systematic review	da Rosa Moreira Bastos, R T Blagitz, M N de Castro Aragón, M L S Maia, L C Normando, D	5	SRs	Angle Orthodontist	10.2319/060218-419.1	2019	Federal University of Para´	Latin America	0	S	Yes	Yes	Yes	Yes	no	Yes	no
	75	The effect of periodontal therapy on oxidative stress biomarkers: A systematic review.	da Silva, Julia Christ Muniz, Francisco Wilker Mustafa Gomes Oballe, Harry Juan Rivera Andrades, Michael Rosing, Cassiano Kuchenbecker Cavagni, Juliano	6	SRs	Journal of clinical periodontology	10.1111/jcpe.12993	2018	Federal University Rio Grande do Sul	Latin America	4	NS	Yes	Yes	Yes	Yes	no	Yes	no
	76	Long-term stability of root coverage procedures for single gingival recessions: A systematic review and meta-analysis	Dai, A Huang, J.-P. Ding, P.-H. Chen, L.-L.	4	MA	Journal of Clinical Periodontology	10.1111/jcpe.13106	2019	Zhejiang University School of Medicine	ASIA	1	S	Yes	Yes	Yes	Yes	no	Yes	no
	77	Histomorphometric results of different grafting materials and effect of healing time on bone maturation after sinus floor augmentation: a systematic review and meta-analysis	Danesh-Sani, S A Engebretson, S P Janal, M N	3	MA	Journal of Periodontal Research	10.1111/jre.12402	2017	New York University College of Dentistry	North America	35	S	no	no	no	no	no	no	no
	78	A systematic review of the use of growth factors in human periodontal regeneration.	Darby, Ivan B Morris, Kevin H	2	SRs	Journal of periodontology	10.1902/jop.2012.120145	2013	University of Melbourne	Oceania	37	S	Yes	Yes	Yes	Yes	no	Yes	no
	79	Effectiveness of Mechanical Debridement Combined With Adjunctive Therapies for Nonsurgical Treatment of Periimplantitis: A Systematic Review.	de Almeida, Juliano Milanezi Matheus, Henrique Rinaldi Rodrigues Gusman, David Jonathan Faleiros, Paula Lazilha Januario de Araujo, Nathalia Noronha Novaes, Vivian Cristina	6	SRs	Implant dentistry	10.1097/ID.0000000000000469	2017	Universidade Estadual Paulista	Latin America	7	NS	Yes	Yes	Yes	Yes	no	Yes	no
	80	Peri-implant bone loss in cement- and screw-retained prostheses: systematic review and meta-analysis.	de Brandao, Marcelo L Vettore, Mario V Vidigal Junior, Guaracilei M De Brandão, M L Vettore, Mario V Vidigal Júnior, G M	6	MA	Journal of clinical periodontology	10.1111/jcpe.12041	2013	University of Grande Rio	Latin America	37	OTHER	Yes	Yes	Yes	Yes	no	Yes	no
	81	Efficacy of toothbrushing procedures performed in intensive care units in reducing the risk of ventilator-associated pneumonia: A systematic review.	de Camargo, Luiz da Silva, Silvana Nunes Chambrone, Leandro	3	SRs	Journal of periodontal research	10.1111/jre.12668	2019	Ibirapuera University	Latin America	0	NS	Yes	Yes	Yes	Yes	no	Yes	Yes
	82	Is platelet concentrate advantageous for the surgical treatment of periodontal diseases? A systematic review and meta-analysis.	Del Fabbro, Massimo Bortolin, Monica Taschieri, Silvio Weinstein, Roberto	4	MA	Journal of periodontology	10.1902/jop.2010.100605	2011	University of Milan	Europe	95	S	Yes	Yes	Yes	Yes	no	Yes	no
	83	The effect of professional tooth cleaning or non-surgical periodontal therapy on oral halitosis in patients with periodontal diseases. A systematic review.	Deutscher, Hcd Derman, Shm Barbe, A G Seemann, R Noack, M J	5	SRs	International journal of dental hygiene	10.1111/idh.12306	2018	University of Cologne	Europe	5	NS	Yes	Yes	Yes	Yes	no	Yes	no
	84	Prophylactic vaccination against periodontal disease: A systematic review of preclinical studies	Dhingra, K Vandana, K L	2	SRs	Journal of Periodontology	10.1902/jop.2010.100138	2010	College of Dental Sciences Davanagere, Karnataka	ASIA	5	NS	Yes	Yes	Yes	Yes	no	Yes	no
	85	Clinical Outcomes of Comparing Soft Tissue Alternatives to Free Gingival Graft: A Systematic Review and Meta-Analysis.	Dragan, Irina F Hotlzman, Lucrezia Paterno Karimbux, Nadeem Y Morin, Rebecca A Bassir, Seyed Hossein	5	MA	The journal of evidence-based dental practice	10.1016/j.jebdp.2017.05.008	2017	Tufts University	North America	4	S	Yes	Yes	Yes	Yes	no	Yes	no
	86	Full-mouth treatment concepts for chronic periodontitis: a systematic review.	Eberhard, Jorg Jervoe-Storm, Pia-Merete Needleman, Ian Worthington, Helen Jepsen, Soren	5	SRs	Journal of clinical periodontology	10.1111/j.1600-051X.2008.01239.x	2008	University Hospital Schleswig-Holstein	Europe	54	NS	Yes	Yes	Yes	Yes	no	Yes	no
	87	Hyaluronic acid as adjunctive to non-surgical and surgical periodontal therapy: a systematic review and meta-analysis.	Eliezer, Meizi Imber, Jean-Claude Sculean, Anton Pandis, Nikolas Teich, Sorin	5	MA	Clinical oral investigations	10.1007/s00784-019-03012-w	2019	University of Bern	Europe	3	S/NS	Yes	Yes	Yes	Yes	no	Yes	Yes
	88	How effective is a powered toothbrush as compared to a manual toothbrush? A systematic review and meta-analysis of single brushing exercises.	Elkerbout, Therese A Slot, Dagmar E Rosema, N A Martijn Van der Weijden, G A	4	MA	International journal of dental hygiene	10.1111/idh.12401	2020	University of Amsterdam	Europe	2	NS	Yes	Yes	Yes	Yes	no	Yes	no
	89	Evidence that periodontal treatment improves diabetes outcomes: A systematic review and meta-analysis	Engebretson, S Kocher, T	2	MA	Journal of Periodontology	10.1902/jop.2013.1340017	2013	New York University	North America	40	S/NS	Yes	Yes	Yes	Yes	no	Yes	Yes
	90	Efficacy of adjunctive anti-plaque chemical agents: a systematic review and network meta-analyses of the Turesky modification of the Quigley and Hein plaque index.	Escribano, Marta Figuero, Elena Martin, Conchita Tobias, Aurelio Serrano, Jorge Roldan, Silvia Herrera, David	7	MA	Journal of clinical periodontology	10.1111/jcpe.12616	2016	University Complutense	Europe	16	NS	Yes	Yes	Yes	Yes	no	Yes	no
	91	Effect of scaling and root planing on gingival crevicular fluid cytokine/chemokine levels in smokers with chronic periodontitis: A systematic review.	Eshghipour, Baharak Tofighi, Hamid Nehal, Faham Vohra, Fahim Javed, Fawad Akram, Zohaib	6	SRs	Journal of investigative and clinical dentistry	10.1111/jicd.12327	2018	Tehran University of Medical Sciences	Middle East	1	NS	no	no	no	no	no	no	no
	92	Comparison of full-mouth disinfection and quadrant-wise scaling in the treatment of adult chronic periodontitis: a systematic review and meta-analysis	Fang, H. Han, M. Li, Q. L. Cao, C. Y. Xia, R. Zhang, Z. H.	6	MA	Journal of Periodontal Research	10.1111/jre.12326	2016	Anhui Medical University	ASIA	16	NS	no	no	no	no	no	no	no
	93	Full-mouth treatment versus quadrant root surface debridement in the treatment of chronic periodontitis: a systematic review.	Farman, M Joshi, R I	2	SRs	British dental journal	10.1038/sj.bdj.2008.874	2008	University of Sheffield	Europe	14	NS	Yes	Yes	Yes	Yes	no	Yes	no
	94	Mechanical and chemical plaque control in the simultaneous management of gingivitis and caries: a systematic review	Figuero, E Nóbrega, D F García-Gargallo, M Tenuta, L M A Herrera, D Carvalho, J C	6	SRs	Journal of Clinical Periodontology	10.1111/jcpe.12674	2017	University Complutense	Europe	25	NS	Yes	Yes	Yes	Yes	no	Yes	no
	95	Efficacy of adjunctive anti-plaque chemical agents in managing gingivitis: A systematic review and network meta-analyses	Figuero, E. Herrera, D. Tobías, A. Serrano, J. Roldán, S. Escribano, M. Martín, C.	7	MA	Journal of Clinical Periodontology	10.1111/jcpe.13127	2019	University Complutense	Europe	0	NS	Yes	Yes	Yes	Yes	no	Yes	no
	96	Occlusal adjustment associated with periodontal therapy - A systematic review	Foz, A M Artese, H P C Horliana, A.C.R.T. Pannuti, C M Romito, G A	5	SRs	Journal of Dentistry	10.1016/j.jdent.2012.09.002	2012	University of Sa˜ o Paulo	Latin America	15	OTHER	Yes	Yes	Yes	no	no	Yes	Yes
	97	The effect of systemic antibiotics administered during the active phase of non-surgical periodontal therapy or after the healing phase: a systematic review.	Fritoli, Aretuza Goncalves, Cristiane Faveri, Marcelo Figueiredo, Luciene Cristina Perez-Chaparro, Paula Juliana Fermiano, Daiane Feres, Magda	7	SRs	Journal of applied oral science : revista FOB	10.1590/1678-775720140453	2015	Guarulhos University	Latin America	7	NS	Yes	Yes	Yes	Yes	no	Yes	no
	98	Effectiveness of systemic antimicrobial therapy in combination with scaling and root planing in the treatment of periodontitis: A systematic review	Garcia Canas, Pablo Khouly, Ismael Sanz, Javier Loomer, Peter M Canas, P G Khouly, Ismael Sanz, Javier Loomer, Peter M	8	SRs	Journal of the American Dental Association	10.1016/j.adaj.2014.12.015	2015	New York University	North America	15	NS	Yes	Yes	Yes	Yes	no	Yes	Yes
	99	The effect of green tea as an adjunct to scaling and root planing in non-surgical periodontitis therapy: a systematic review.	Gartenmann, S J Weydlich, Y V Steppacher, S L Heumann, C Attin, T Schmidlin, Patrick R	6	SRs	Clinical oral investigations	10.1007/s00784-018-2684-7	2019	University of Zurich	Europe	2	NS	Yes	Yes	Yes	Yes	no	Yes	Yes
	100	Effect of oil pulling in promoting oro dental hygiene: A systematic review of randomized clinical trials.	Gbinigie, Oghenekome Onakpoya, Igho Spencer, Elizabeth McCall MacBain, Marcy Heneghan, Carl	5	SRs	Complementary therapies in medicine	10.1016/j.ctim.2016.02.011	2016	University of Oxford	Europe	5	NS	Yes	Yes	Yes	Yes	no	Yes	no
	101	Efficacy of periodontal plastic procedures in the treatment of multiple gingival recessions	Graziani, Filippo Gennai, Stefano Roldán, Silvia Discepoli, Nicola Buti, Jacpop Madianos, Phoebus Herrera, David	7	SRs	Journal of Clinical Periodontology	10.1111/jcpe.12172	2014	University of Pisa	Europe	53	S	Yes	Yes	Yes	Yes	no	Yes	no
	102	Systemic antimicrobials adjuvant to periodontal therapy in diabetic subjects: A meta-analysis	Grellmann, Alessandra Pascotini Sfreddo, Camila Silveira Maier, Juliana Lenzi, Tathiane Larissa Zanatta, Fabricio Batistin	5	MA	Journal of Clinical Periodontology	10.1111/jcpe.12514	2016	Federal University of Santa Maria	Latin America	18	NS	Yes	Yes	Yes	Yes	no	Yes	no
	103	The effects of oscillating-rotating electric toothbrushes on plaque and gingival health: A meta-analysis.	Grender, Julie Adam, Ralf Zou, Yuanshu	3	MA	American journal of dentistry	-	2020	Mason, OH	North America	0	NS	Yes	Yes	Yes	Yes	no	no	Yes
	104	Essential oils-containing mouthwashes for gingivitis and plaque: Meta-analyses and meta-regression	Haas, A.N. Wagner, T.P. Muniz, F.W.M.G. Fiorini, T. Cavagni, J. Celeste, R.K.	6	MA	Journal of Dentistry	10.1016/j.jdent.2016.09.001	2016	Federal University of Rio Grande do Sul	Latin America	17	NS	Yes	Yes	Yes	Yes	no	Yes	Yes
	105	Systemic anti-infective periodontal therapy. A systematic review.	Haffajee, Anne D Socransky, Sigmund S Gunsolley, John C	3	SRs	Annals of periodontology	10.1902/annals.2003.8.1.115	2003	The Forsyth Institute, Boston	North America	242	NS	Yes	Yes	Yes	Yes	no	Yes	Yes
	106	Local anti-infective therapy: mechanical and physical approaches. A systematic review.	Hallmon, William W Rees, Terry D	2	SRs	Annals of periodontology	10.1902/annals.2003.8.1.99	2003	Baylor College of Dentistry, Dallas	North America	73	NS	Yes	Yes	Yes	Yes	no	Yes	Yes
	107	Local anti-infective therapy: pharmacological agents. A systematic review.	Hanes, Philip J Purvis, James P	2	SRs	Annals of periodontology	10.1902/annals.2003.8.1.79	2003	Medical College of Georgia	Europe	146	NS	Yes	Yes	Yes	Yes	no	Yes	Yes
	108	The effect of cetylpyridinium chloride-containing mouth rinses as adjuncts to toothbrushing on plaque and parameters of gingival inflammation: a systematic review.	Haps, S Slot, D E Berchier, C E Van der Weijden, G A	4	SRs	International journal of dental hygiene	10.1111/j.1601-5037.2008.00344.x	2008	University of Applied Sciences, Amsterdam	Europe	117	NS	Yes	Yes	Yes	Yes	no	Yes	no
	109	Supportive periodontal care: The effect of periodic subgingival debridement compared with supragingival prophylaxis with respect to clinical outcomes	Heasman, P A McCracken, G I Steen, N	3	MA	Journal of Clinical Periodontology	10.1034/j.1600-051X.29.s3.9.x	2002	University of Newcastle upon Tyne	Europe	25	NS	Yes	Yes	Yes	Yes	no	Yes	Yes
	110	A systematic review of the effect of surgical debridement vs non-surgical debridement for the treatment of chronic periodontitis.	Heitz-Mayfield, L J A Trombelli, L Heitz, F Needleman, I Moles, D	5	SRs	Journal of clinical periodontology	10.1034/j.1600-051x.29.s3.5.x	2002	University of Berne	Europe	200	S/NS	Yes	Yes	Yes	Yes	no	Yes	no
	111	A systematic review on the effect of systemic antimicrobials as an adjunct to scaling and root planing in periodontitis patients.	Herrera, David Sanz, Mariano Jepsen, Soren Needleman, Ian Roldan, Silvia	5	SRs	Journal of clinical periodontology	10.1034/j.1600-051x.29.s3.8.x	2002	University Complutense of Madrid	Europe	237	NS	Yes	Yes	Yes	Yes	no	Yes	Yes
	112	The effect of tapered toothbrush filaments compared to end-rounded filaments on dental plaque, gingivitis and gingival abrasion: a systematic review and meta-analysis.	Hoogteijling, Fcr Hennequin-Hoenderdos, N L Van der Weijden, G A Slot, D E	4	MA	International journal of dental hygiene	10.1111/idh.12272	2017	University of Amsterdam and Vrije Universiteit	Europe	7	NS	Yes	Yes	Yes	Yes	no	Yes	no
	113	The effects of hydrogen peroxide mouthwashes on the prevention of plaque and gingival inflammation: a systematic review.	Hossainian, N Slot, D E Afennich, F Van der Weijden, G A	4	SRs	International journal of dental hygiene	10.1111/j.1601-5037.2010.00492.x	2011	University of Applied Sciences, Utrecht	Europe	13	NS	Yes	Yes	Yes	Yes	no	Yes	no
	114	The effect of platelet-rich plasma on clinical outcomes of the surgical treatment of periodontal intrabony defects: A systematic review and meta-analysis.	Hou, Xinshan Yuan, Jingwen Aisaiti, Absijiang Liu, Yuan Zhao, Jin	5	MA	BMC oral health	10.1186/s12903-016-0261-5	2016	Stomatology Disease Institute of Xinjiang Uyghur Autonomous Region	ASIA	16	S	Yes	Yes	Yes	Yes	no	Yes	no
	115	Meta-analysis of the effect of scaling and root planing, surgical treatment and antibiotic therapies on periodontal probing depth and attachment loss	Hung, H.-C. Douglass, C W	2	MA	Journal of Clinical Periodontology	10.1034/j.1600-051X.2002.291102.x	2002	Harvard School of Dental Medicine	North America	96	S/NS	Yes	Yes	Yes	Yes	no	no	no
	116	Systematic review and meta-analysis of double-blind, placebo-controlled, randomized clinical trials using probiotics in chronic periodontitis.	Ikram, Sana Hassan, Nuzhat Raffat, Muhammad A Mirza, Sana Akram, Zohaib	5	MA	Journal of investigative and clinical dentistry	10.1111/jicd.12338	2018	Ziauddin University, Karachi	ASIA	8	NS	Yes	Yes	Yes	Yes	no	Yes	no
	117	Periodontal status after surgical-orthodontic treatment of labially impacted canines with different surgical techniques: A systematic review.	Incerti-Parenti, Serena Checchi, Vittorio Ippolito, Daniela Rita Gracco, Antonio Alessandri-Bonetti, Giulio	5	SRs	American journal of orthodontics and dentofacial orthopedics	10.1016/j.ajodo.2015.10.019	2016	University of Bologna	Europe	6	S	Yes	Yes	Yes	Yes	no	Yes	no
	118	Alveolar ridge preservation after tooth extraction: a Bayesian Network meta-analysis of grafting materials efficacy on prevention of bone height and width reduction	Iocca, O Farcomeni, A Pardiñas Lopez, S Talib, H S	4	MA	Journal of Clinical Periodontology	10.1111/jcpe.12633	2017	Sapienza University of Rome	Europe	37	S	Yes	Yes	Yes	Yes	no	Yes	no
	119	Disease severity, debridement approach and timing of drug modify outcomes of adjunctive azithromycin in non-surgical management of chronic periodontitis: A multivariate meta-analysis	Jagannathan, N. Acharya, A. Yi Farn, O. Li, K.Y. Y Nibali, L. Pelekos, G.	6	MA	BMC Oral Health	10.1186/s12903-019-0754-0	2019	The University of Hong Kong	ASIA	1	NS	Yes	Yes	Yes	Yes	no	Yes	Yes
	120	Effect of scaling and root planing as monotherapy on glycemic control in patients of Type 2 diabetes with chronic periodontitis: A systematic review and meta-analysis	Jain, A Gupta, J Bansal, D Sood, S Gupta, S Jain, A	6	MA	Journal of Indian Society of Periodontology	10.4103/jisp.jisp_417_18	2019	Panjab University	ASIA	1	NS	Yes	Yes	Yes	Yes	no	Yes	no
	121	Is adjunctive photodynamic therapy more effective than scaling and root planing alone in the treatment of periodontal disease in hyperglycemic patients? A systematic review.	Javed, Fawad Salehpoor, Danial Al-Dhafeeri, Talal Yousuf, Muhammad Malmstrom, Hans Khan, Junad Akram, Zohaib	7	SRs	Photodiagnosis and photodynamic therapy	10.1016/j.pdpdt.2018.02.012	2018	University of Rochester	North America	1	NS	Yes	Yes	Yes	Yes	no	Yes	no
	122	A systematic review of guided tissue regeneration for periodontal furcation defects. What is the effect of guided tissue regeneration compared with surgical debridement in the treatment of furcation defects?	Jepsen, Soren Eberhard, Jorg Herrera, David Needleman, Ian	4	SRs	Journal of clinical periodontology	10.1034/j.1600-051x.29.s3.6.x	2002	University of Kiel	Europe	87	S	Yes	Yes	Yes	Yes	no	Yes	Yes
	123	Is Antimicrobial Photodynamic Therapy Effective as an Adjunct to Scaling and Root Planing in Patients with Chronic Periodontitis? A Systematic Review.	Joseph, Betsy Janam, Presanthila Narayanan, Subhash Anil, Sukumaran	4	SRs	Biomolecules	10.3390/biom7040079	2017	King Khalid University	Middle East	10	NS	no	no	no	no	no	no	no
	124	The effect of laser therapy as an adjunct to non-surgical periodontal treatment in subjects with chronic periodontitis: a systematic review.	Karlsson, Marcus R Diogo Lofgren, Christina I Jansson, Henrik M	3	SRs	Journal of periodontology	10.1902/jop.2008.080197	2008	Malmo University	Europe	59	NS	Yes	Yes	Yes	Yes	no	Yes	no
	125	Histological responses of the periodontium to MTA: A systematic review	Katsamakis, S Slot, D E Van Der Sluis, L W M Van Der Weijden, F	4	SRs	Journal of Clinical Periodontology	10.1111/jcpe.12058	2013	University of Amsterdam	Europe	37	OTHER	Yes	Yes	Yes	Yes	no	Yes	no
	126	Non-surgical periodontal therapy with systemic antibiotics in patients with untreated aggressive periodontitis: A systematic review and meta-analysis	Keestra, J A J Grosjean, I Coucke, W Quirynen, M Teughels, W	5	MA	Journal of Periodontal Research	10.1111/jre.12252	2015	KU Leuven and University of Leuven	North America	45	NS	Yes	Yes	Yes	Yes	NO	Yes	NO
	127	Effect of laser-assisted scaling and root planing on the expression of pro-inflammatory cytokines in the gingival crevicular fluid of patients with chronic periodontitis: A systematic review	Kellesarian, Sergio Varela Malignaggi, Vanessa Ros Majoka, Hasham Abdullah Al-Kheraif, Abdulaziz A. Kellesarian, Tammy Varela Romanos, Georgios E. Javed, Fawad	7	SRs	Photodiagnosis and Photodynamic Therapy	10.1016/j.pdpdt.2017.02.010	2017	University of Rochester	North America	99	NS	Yes	Yes	Yes	Yes	NO	Yes	NO
	128	The effect of medicated, sugar-free chewing gum on plaque and clinical parameters of gingival inflammation: a systematic review	Keukenmeester, R S Slot, D E Putt, M S Van der Weijden, G A	4	SRs	International journal of dental hygiene	10.1111/idh.12026	2014	University of Amsterdam	Europe	10	NS	Yes	no	Yes	Yes	NO	Yes	NO
	129	Reconstructive procedures for treating peri-implantitis: a systematic review.	Khoshkam, V Chan, H L Lin, G H MacEachern, M P Monje, A Suarez, F Giannobile, W V Wang, H L	8	SRs	Journal of dental research	10.1177/0022034513509279	2013	University of Michigan	North America	43	S	no	no	no	no	no	no	no
	130	Scaling and root planing treatment for periodontitis to reduce preterm birth and low birth weight: a systematic review and meta-analysis of randomized controlled trials.	Kim, Arthur J Lo, Alexander J Pullin, Deborah A Thornton-Johnson, Darneesh S Karimbux, Nadeem Y	5	MA	journal of periodontology	10.1902/jop.2012.110636	2012	The Dartmouth Institute for Health Policy and Clinical Practice	North America	50	NS	Yes	Yes	Yes	Yes	NO	Yes	NO
	131	Treatment of Class II molar furcation involvement: meta-analyses of reentry results.	Kinaia, Bassam Michael Steiger, Jacob Neely, Anthony L Shah, Maanas Bhola, Monish	5	MA	Journal of periodontology	10.1902/jop.2010.100306	2011	Boston University	North America	19	S	Yes	Yes	Yes	Yes	NO	Yes	NO
	132	Systematic review and meta-analysis of the effect of various laser wavelengths in the treatment of peri-implantitis	Kotsakis, G A Konstantinidis, I Karoussis, I K Ma, X Chu, H	5	MA	Journal of Periodontology	10.1902 / jop.2014.130610	2014	Universidad de Minnesota	North America	36	NS	Yes	Yes	Yes	Yes	NO	Yes	NO
	133	The adjunctive use of platelet-rich plasma in the therapy of periodontal intraosseous defects: A systematic review	Kotsovilis, S Markou, N Pepelassi, E Nikolidakis, D	4	SRs	Journal of Periodontal Research	10.1111/j.1600-0765.2009.01236.x	2010	Universidad de Atenas	Europe	56	S	Yes	Yes	Yes	Yes	NO	Yes	NO
	134	Limited evidence shows short-term benefit of probiotics when used as an adjunct to scaling and root planing in the treatment of chronic periodontitis.	Kumar, Satish Madurantakam, Parthasarathy	2	MA	Evidence-based dentistry	10.1038/sj.ebd.6401270	2017	University of Pittsburgh School of Dental Medicine	North America	2	NS	Yes	NO	Yes	Yes	NO	Yes	NO
	135	A systematic review of the effects of full-mouth debridement with and without antiseptics in patients with chronic periodontitis.	Lang, Niklaus P Tan, Wah Ching Krahenmann, Michael A Zwahlen, Marcel	4	SRs	Journal of clinical periodontology	10.1111/j.1600-051X.2008.01257.x	2008	Universidad de Berna	Europe	85	NS	Yes	no	Yes	Yes	NO	Yes	NO
	136	Histologic evidence of periodontal regeneration in furcation defects: a systematic review.	Laugisch, Oliver Cosgarea, Raluca Nikou, George Nikolidakis, Dimitris Donos, Nikolaos Salvi, Giovanni E Stavropoulos, Andreas Jepsen, Soren Sculean, Anton	9	SRs	Clinical oral investigations	10.1007/s00784-019-02964-3	2019	Universidad de Berna	Europe	2	S	Yes	no	Yes	Yes	NO	Yes	Yes
	137	Additive effectiveness of autologous platelet-rich fibrin in the treatment of intrabony defects: A PRISMA-compliant meta-analysis.	Li, Ang Yang, Hongjie Zhang, Jingyi Chen, Shulian Wang, Hongqiang Gao, Yanzheng	6	MA	Medicine	10.1097/MD.0000000000014759	2019	Universidad de Henan	ASIA	1	S	Yes	Yes	Yes	Yes	no	Yes	no
	138	Synergistic Application of Platelet-Rich Fibrin and 1% Alendronate in Periodontal Bone Regeneration: A Meta-Analysis.	Li, Feifei Jiang, Peipei Pan, Jinhai Liu, Chengcheng Zheng, Liwei	5	MA	bioMed research international	10.1155/2019/9148183	2019	Universidad de Sichuan	ASIA	0	S	no	no	no	no	no	no	no
	139	The use of enamel matrix derivative alone versus in combination with bone grafts to treat patients with periodontal intrabony defects: a meta-analysis	Li, Wenyang Xiao, Lin Hu, Jing	3	MA	Journal of the American Dental Association (1939)	10.14219/jada.archive.2012.0327	2012	Universidad de Sichuan	ASIA	14	S	Yes	Yes	Yes	Yes	no	Yes	no
	140	Effects of Currently Available Surgical and Restorative Interventions on Reducing Midfacial Mucosal Recession of Immediately Placed Single-Tooth Implants: A Systematic Review	Lin, Guo-Hao Chan, Hsun-Liang Wang, Hom-Lay	3	SRs	Journal of Periodontology	10.1902/jop.2013.130064	2014	Hospital General de Veteranos de Taipei	ASIA	32	S	Yes	Yes	Yes	Yes	no	Yes	no
	141	In-office treatment for dentin hypersensitivity: A systematic review and network meta-analysis	Lin, P.-Y. Cheng, Y.-W. Chu, C.-Y. Chien, K.-L. Lin, C.-P. Tu, Y.-K.	6	MA	Journal of Clinical Periodontology	10.1111/jcpe.12011	2013	Universidad Nacional de Taiwán	ASIA	48	NS	Yes	no	Yes	Yes	no	Yes	no
	142	Effects on HbA1c in diabetic patients of adjunctive use of systemic antibiotics in nonsurgical periodontal treatment: A systematic review	Lira Junior, Ronaldo Santos, Caroline de Moura Martins Oliveira, Branca Heloisa Fischer, Ricardo Guimarães Santos, Ana Paula Pires	5	SRs	Journal of Dentistry	10.1016/j.jdent.2017.08.001	2017	Universidad Estatal de Río de Janeiro	Latin America	8	NS	Yes	no	Yes	Yes	no	Yes	Yes
	143	The Effect of Enamel Matrix Derivative Alone Versus in Combination with Alloplastic Materials to Treat Intrabony Defects: A Meta-analysis.	Liu, Yang Hu, Bo Zhou, Jingli Li, Wenyang Liu, Qin Song, Jinlin	6	MA	The International journal of periodontics & restorative dentistry	10.11607/prd.2900	2017	Chongqing Medical University	ASIA	1	S	no	no	no	no	no	no	no
	144	Clinical Effectiveness of Er: YAG Lasers Adjunct to Scaling and Root Planing in Non-Surgical Treatment of Chronic Periodontitis: A Meta-Analysis of Randomized Controlled Trials.	Ma, Lei Zhang, Xiaolin Ma, Zhe Shi, Hong Zhang, Yanning Wu, Mingxuan Cui, Wei	7	MA	Medical science monitor : international medical journal of experimental and clinical research	10.12659/MSM.911863	2018	Universidad de Medicina de Hebei	ASIA	1	NS	Yes	Yes	Yes	Yes	no	Yes	no
	145	Clinical outcomes of using lasers for peri-implantitis surface detoxification: A systematic review and meta-analysis	Mailoa, J Lin, G.-H. Chan, H.-L. MacEachern, M Wang, H.-L.	5	MA	Journal of Periodontology	10.1902/jop.2014.130620	2014	Universidad de Michigan	North America	29	S/NS	Yes	no	Yes	Yes	no	no	no
	146	Long-Term Effect of Four Surgical Periodontal Therapies and One Non-Surgical Therapy: A Systematic Review and Meta-Analysis.	Mailoa, James Lin, Guo-Hao Khoshkam, Vahid MacEachern, Mark Chan, Hsun-Liang Wang, Hom-Lay	6	MA	Journal of periodontology	10.1902/jop.2015.150159	2015	Universidad de Michigan	North America	13	S	Yes	Yes	Yes	Yes	no	Yes	no
	147	A systematic review on the effects of local antimicrobials as adjuncts to subgingival debridement, compared with subgingival debridement alone, in the treatment of chronic periodontitis	Matesanz-Perez, Paula Garcia-Gargallo, Maria Figuero, Elena Bascones-Martinez, Antonio Sanz, Mariano Herrera, David	6	SRs	Journal of Clinical Periodontology	10.1111/jcpe.12026	2013	Universidad Complutense	Europe	68	NS	Yes	no	Yes	Yes	no	Yes	no
	148	The role of probiotic bacteria in managing periodontal disease: a systematic review	Matsubara, V.H. Bandara, H.M.H.N. Ishikawa, K.H. Mayer, M.P.A. Samaranayake, L.P.	5	SRs	Expert Review of Anti-Infective Therapy	10.1080/14787210.2016.1194198	2016	Universidad de Queensland	Oceania	26	NS	Yes	Yes	Yes	Yes	no	Yes	Yes
	149	Local antimicrobials in addition to scaling and root planing provide statistically significant but not clinically important benefit.	Matthews, Debora	1	MA	Evidence-based dentistry	10.1038/sj.ebd.6400955	2013	Universidad de Dalhousie	North America	3	NS	Yes	no	Yes	Yes	no	Yes	Yes
	150	Optimal dose and duration of amoxicillin-plus-metronidazole as an adjunct to non-surgical periodontal therapy: A systematic review and meta-analysis of randomized, placebo-controlled trials	McGowan, K McGowan, T Ivanovski, S	3	MA	Journal of Clinical Periodontology	10.1111/jcpe.12830	2018	Universidad Griffith	Oceania	10	NS	Yes	Yes	Yes	Yes	no	Yes	no
	151	Evidence that full-mouth scaling superior to conventional treatment approaches is unclear.	McLaughlin, Mark Duane, Brett	2	MA	Evidence-based dentistry	10.1038/sj.ebd.6401154	2016	Dublin Dental University Hospital	Europe	0	NS	Yes	no	Yes	Yes	no	Yes	no
	152	Locally applied statins as adjuvants to non-surgical periodontal treatment for chronic periodontitis: a systematic review and meta-analysis.	Meza-Mauricio, Jonathan Soto-Penaloza, David Penarrocha-Oltra, David Montiel-Company, Jose Maria Peruzzo, Daiane Cristina	5	MA	Clinical oral investigations	10.1007/s00784-018-2507-x	2018	Universidad de Guarulhos	Latin America	3	NS	Yes	no	Yes	Yes	no	Yes	Yes
	153	Efficacy of professional hygiene and prophylaxis on preventing plaque increase in orthodontic patients with multibracket appliances: a systematic review.	Migliorati, Marco Isaia, Luisa Cassaro, Angela Rivetti, Alessandro Silvestrini-Biavati, Francesca Gastaldo, Laura Piccardo, Ilaria Dalessandri, Domenico Silvestrini-Biavati, Armando	9	SRs	European journal of orthodontics	10.1093/ejo/cju044	2015	Universidad de Génova	Europe	37	NS	Yes	Yes	Yes	Yes	no	Yes	no
	154	Efficacy of adjunctive low-level laser therapy in the treatment of aggressive periodontitis: A systematic review.	Mokeem, Sameer	1	SRs	Journal of investigative and clinical dentistry	10.1111/jicd.12361	2018	Universidad King Saud	Middle East	1	NS	no	no	no	no	no	no	no
	155	Effect of periodontal dressing on non-surgical periodontal treatment outcomes: a systematic review.	Monje, A Kramp, A R Criado, E Suarez-Lopez Del Amo, F Garaicoa-Pazmino, C Gargallo-Albiol, J Wang, H-L	7	SRs	International journal of dental hygiene	10.1111/idh.12130	2016	Universidad de Michigan	North America	1	NS	Yes	Yes	Yes	Yes	no	Yes	no
	156	Efficacy of local phytotherapy in the nonsurgical treatment of periodontal disease: A systematic review	Moro, M G Silveira Souto, M L Franco, G C N Holzhausen, M Pannuti, C M	5	SRs	Journal of Periodontal Research	10.1111/jre.12525	2018	Universidad de São Paulo	Latin America	7	NS	no	no	no	no	no	no	no
	157	The effect of statins on periodontal treatment-a systematic review with meta-analyses and meta-regression.	Muniz, Francisco Wilker Mustafa Gomes Taminski, Keity Cavagni, Juliano Celeste, Roger Keller Weidlich, Patricia Rosing, Cassiano Kuchenbecker	6	MA	Clinical oral investigations	10.1007/s00784-018-2354-9	2018	Universidad Federal de Rio Grande do Sul	Latin America	9	NS	Yes	no	Yes	Yes	no	Yes	Yes
	158	Non-surgical therapy for the management of peri-implantitis: a systematic review.	Muthukuru, Manoj Zainvi, Arbia Esplugues, Enrique O Flemmig, Thomas F	4	SRs	Clinical oral implants research	10.1111/j.1600-0501.2012.02542.x	2012	Universidad de Washington	North America	50	NS	Yes	Yes	Yes	Yes	no	Yes	no
	159	The efficacy of air polishing devices in supportive periodontal therapy: A systematic review and meta-analysis.	Ng, Ethan Byun, Roy Spahr, Axel Divnic-Resnik, Tihana	4	MA	Quintessence international (Berlin, Germany : 1985)	10.3290/j.qi.a40341	2018	University of Sydney	Oceania	0	NS	Yes	no	Yes	no	no	Yes	no
	160	Empirical or microbiologically guided systemic antimicrobials as adjuncts to non‐surgical periodontal therapy? A systematic review	Nibali, Luigi Koidou, Vasiliki P. Hamborg, Thomas Donos, Nikos	4	SRs	Journal of Clinical Periodontology	10.1111/jcpe.13164	2019	Queen Mary University London (QMUL)	Europe	3	NS	Yes	Yes	Yes	Yes	no	Yes	no
	161	Effect of adjuvant use of metformin on periodontal treatment: a systematic review and meta-analysis.	Nicolini, A.C. Grisa, Thaise Americo Muniz, F.W.M.G. Francisco Wilker Mustafa Gomes Rosing, Cassiano Kuchenbecker Cavagni, Juliano Rösing, C.K. Cavagni, Juliano	7	MA	Clinical oral investigations	10.1007/s00784-018-2666-9	2019	Universidad Federal de Rio Grande do Sul	Latin America	4	NS	Yes	no	Yes	Yes	no	Yes	Yes
	162	Surgical therapies for the treatment of gingival recession. A systematic review.	Oates, Thomas W Robinson, Melanie Gunsolley, John C	3	SRs	Annals of periodontology	10.1902/annals.2003.8.1.303	2003	Universidad de Texas en San Antonio	North America	178	S	Yes	Yes	Yes	Yes	no	Yes	Yes
	163	Azithromycin as an adjunct to non-surgical periodontal therapy: a systematic review.	O'Rourke, V J	1	SRs	Australian dental journal	10.1111/adj.12448	2017	Universidad de Queensland	Oceania	4	NS	Yes	no	Yes	Yes	no	Yes	Yes
	164	Non-bioabsorbable vs. bioabsorbable membrane: assessment of their clinical efficacy in guided tissue regeneration technique. A systematic review.	Parrish, Lawrence C Miyamoto, Takanari Fong, Nelson Mattson, John S Cerutis, D Roselyn	5	SRs	Journal of oral science	10.2334/josnusd.51.383	2009	Creighton University School of Dentistry	North America	39	S	no	no	no	no	no	no	no
	165	Meta-analysis of local tetracycline in treating chronic periodontitis	Pavia, M Nobile, C G A Angelillo, I F	3	MA	Journal of Periodontology	10.1902/jop.2003.74.6.916	2003	Universidad de Catanzaro Magna Graecia	Europe	27	NS	Yes	Yes	Yes	Yes	NO	Yes	NO
	166	Meta-analysis of local metronidazole in the treatment of chronic periodontitis	Pavia, M Nobile, C G A Bianco, A Angelillo, I F	4	MA	Journal of Periodontology	10.1902/jop.2004.75.6.830	2004	Universidad de Catanzaro Magna Graecia	Europe	14	NS	Yes	Yes	Yes	Yes	NO	Yes	NO
	167	Are anti-inflammatory agents effective in treating gingivitis as solo or adjunct therapies? A systematic review.	Polak, David Martin, Conchita Sanz-Sanchez, Ignacio Beyth, Nurit Shapira, Lior	5	SRs	Journal of clinical periodontology	10.1111/jcpe.12340	2015	Universidad Hebrea-Hadassah	Middle East	8	NS	Yes	no	Yes	Yes	NO	Yes	NO
	168	Adjunctive subantimicrobial dose doxycycline in smokers and non-smokers with chronic periodontitis	Preshaw, P M Hefti, A F Bradshaw, M H	3	MA	Journal of Clinical Periodontology	10.1111/j.1600-051X.2005.00728.x	2005	Universidad de Newcastle	Europe	38	NS	Yes	no	Yes	Yes	NO	Yes	NO
	169	Role of diode lasers (800-980 nm) as adjuncts to scaling and root planing in the treatment of chronic periodontitis: a systematic review.	Qadri, Talat Javed, Fawad Johannsen, Gunnar Gustafsson, Anders	4	SRs	Photomedicine and laser surgery	10.1089/pho.2015.3914	2015	Instituto Karolinska	Europe	16	NS	Yes	no	Yes	Yes	NO	Yes	Yes
	170	Systemic antibiotics in the treatment of aggressive periodontitis. A systematic review and a Bayesian Network meta-analysis	Rabelo, Cleverton Correa Feres, Magda Gonçalves, Cristiane Figueiredo, Luciene C. Faveri, Marcelo Tu, Yu-Kang Chambrone, Leandro	7	MA	Journal of Clinical Periodontology	10.1111/jcpe.12427	2015	niversidad Federal de Juiz de Fora	Latin America	37	NS	Yes	no	Yes	Yes	NO	Yes	NO
	171	Antibiotics in aggressive periodontitis, is there a clinical benefit?	Rajendra, Anjana Spivakovsky, Silvia	2	SRs	Evidence-Based Dentistry	10.1038/sj.ebd.6401197	2016	Colegio de Odontología de Nueva York	North America	5	NS	Yes	no	Yes	Yes	NO	Yes	NO
	172	Meta-analysis of randomized clinical trials comparing clinical and patient-reported outcomes between extra-short (≤6 mm) and longer (≥10 mm) implants	Ravida, Andrea Wang, I-Ching I.-C. Barootchi, Shayan Askar, Houssam Tavelli, Lorenzo Gargallo-Albiol, Jordi Wang, H.-L. Hom-Lay	7	MA	Journal of Clinical Periodontology	10.1111/jcpe.13026	2019	Universidad de Michigan	North America	7	S	Yes	no	Yes	Yes	NO	Yes	NO
	173	Clinical Efficacy of Azithromycin as an Adjunctive Therapy to Non-Surgical Periodontal Treatment of Periodontitis: A Systematic Review and Meta-Analysis	Renatus, Antonio	1	MA	JOURNAL OF CLINICAL AND DIAGNOSTIC RESEARCH	10.7860/JCDR/2016/20176.8115	2016	Hospital Universitario de Leipzig	Europe	6	NS	Yes	Yes	Yes	Yes	NO	Yes	NO
	174	Rehabilitation of deficient alveolar ridges using titanium grids before and simultaneously with implant placement: a systematic review.	Ricci, Laura Perrotti, Vittoria Ravera, Lorenzo Scarano, Antonio Piattelli, Adriano Iezzi, Giovanna	6	SRs	Journal of periodontology	10.1902/jop.2012.120314	2013	Universidad de Chieti-Pescara	Europe	15	S	Yes	Yes	Yes	Yes	NO	Yes	NO
	175	Periodontal plastic surgery for treatment of localized gingival recessions: a systematic review.	Roccuzzo, Mario Bunino, Marco Needleman, Ian Sanz, Mariano	4	SRs	Journal of clinical periodontology	10.1034/j.1600-051x.29.s3.11.x	2002	Universidad de Torino	Europe	287	S	Yes	Yes	Yes	Yes	NO	Yes	NO
	176	Early wound healing outcomes after regenerative periodontal surgery with enamel matrix derivatives or guided tissue regeneration: a systematic review.	Rojas, M A Marini, L Pilloni, A Sahrmann, P	4	SRs	BMC oral health	10.1186/s12903-019-0766-9	2019	Universidad "Sapienza" de Roma	Europe	0	S	Yes	Yes	Yes	Yes	NO	Yes	NO
	177	Systematic review of the adjunctive use of diode and Nd:YAG lasers for nonsurgical periodontal instrumentation.	Roncati, Marisa Gariffo, Annalisa	2	SRs	Photomedicine and laser surgery	10.1089/pho.2013.3695	2014	Universidad de Bolonia	Europe	13	NS	Yes	no	Yes	Yes	NO	Yes	NO
	178	Efficacy of Local Antimicrobials in the Non-Surgical Treatment of Patients With Periodontitis and Diabetes: A Systematic Review.	Rovai, Emanuel S Souto, Maria Luisa S Ganhito, Juliana A Holzhausen, Marinella Chambrone, Leandro Pannuti, Claudio M	6	SRs	Journal of periodontology	10.1902/jop.2016.160214	2016	Universidad de São Paulo	Latin America	8	NS	Yes	Yes	Yes	Yes	NO	Yes	NO
	179	Systematic review on the effect of rinsing with povidone-iodine during nonsurgical periodontal therapy.	Sahrmann, P Puhan, M A Attin, T Schmidlin, P R	4	SRs	Journal of periodontal research	10.1111/j.1600-0765.2009.01232.x	2010	Universidad de Zurich	Europe	26	NS	Yes	Yes	Yes	Yes	NO	Yes	NO
	180	Regenerative treatment of peri-implantitis using bone substitutes and membrane: a systematic review.	Sahrmann, Philipp Attin, Thomas Schmidlin, Patrick R	3	SRs	Clinical implant dentistry and related research	10.1111/j.1708-8208.2009.00183.x	2011	Universidad de Zürich	Europe	48	S	Yes	no	Yes	Yes	NO	Yes	NO
	181	Efficacy of patient-administered mechanical and/or chemical plaque control protocols in the management of peri-implant mucositis. A systematic review.	Salvi, Giovanni E Ramseier, Christoph A	2	SRs	Journal of clinical periodontology	10.1111/jcpe.12321	2015	Universidad de Berna	Europe	36	NS	Yes	no	Yes	Yes	NO	Yes	NO
	182	Comparison of triclosan and stannous fluoride dentifrices on parameters of gingival inflammation and plaque scores: A systematic review and meta-analysis	Sälzer, S Slot, D E Dörfer, C Van der Weijden, G A	4	MA	International Journal of Dental Hygiene	10.1111/idh.12072	2015	Christian-Albrechts-University Kiel	Europe	20	NS	Yes	Yes	Yes	Yes	NO	Yes	NO
	183	Changes in plaque and gingivitis levels after tooth bleaching: A systematic review	Sanz-Sánchez, I Oteo-Calatayud, J Serrano, J Martín, C Herrera, D	5	SRs	International Journal of Dental Hygiene	10.1111/idh.12382	2019	Universidad Complutense	Europe	1	NS	Yes	no	Yes	Yes	NO	Yes	NO
	184	Biological effect of the abutment material on the stability of peri-implant marginal bone levels: A systematic review and meta-analysis	Sanz-Sánchez, I Sanz-Martín, I de Albornoz, A Figuero, E Sanz, M	5	MA	Clinical Oral Implants Research	10.1111/clr.13293	2018	Universidad Complutense	Europe	13	OTHER	Yes	no	Yes	Yes	NO	Yes	NO
	185	Treatment of periodontitis as a manifestation of neutropenia with or without systemic antibiotics: a systematic review.	Schmidt, Julia C Walter, Clemens Rischewski, Johannes R Weiger, Roland	4	SRs	Pediatric dentistry	no lo he encontrado	2013	Universidad de Basilea	Europe	11	NS	no	no	no	no	no	no	no
	186	Efficacy of professionally administered plaque removal with or without adjunctive measures for the treatment of peri-implant mucositis. A systematic review and meta-analysis	Schwarz, Frank Becker, Kathrin Sager, Martin	3	MA	Journal of Clinical Periodontology	10.1111/jcpe.12349	2015	Universidad Heinrich Heine	Europe	45	NS	Yes	no	Yes	Yes	NO	Yes	NO
	187	Efficacy of adjunctive anti-plaque chemical agents in managing gingivitis: a systematic review and meta-analysis.	Serrano, Jorge Escribano, Marta Roldan, Silvia Martin, Conchita Herrera, David	5	MA	Journal of clinical periodontology	10.1111/jcpe.12331	2015	Universidad Complutense	Europe	63	NS	Yes	Yes	Yes	Yes	NO	Yes	NO
	188	Effectiveness of periodontal treatment to improve metabolic control in patients with chronic periodontitis and type 2 diabetes: A meta-analysis of randomized clinical trials	Sgolastra F, Severino M, Pietropaoli D, Gatto R, Monaco A.	5	MA	Journal of Periodontology	10.1902/jop.2012.120377	2013	University L'Aquila	Europe	61	NS	Yes	Yes	Yes	Yes	no	no	no
	189	Long-term efficacy of subantimicrobial-dose doxycycline as an adjunctive treatment to scaling and root planing: a systematic review and meta-analysis.	Sgolastra F, Severino M, Pietropaoli D, Gatto R, Monaco A.	5	MA	Journal of Periodontology	10.1902/jop.2011.110026	2011	University L'Aquila	Europe	26	NS	Yes	Yes	Yes	Yes	no	Yes	no
	190	Efficacy of Er:YAG laser in the treatment of chronic periodontitis: systematic review and meta-analysis.	Sgolastra F, Petrucci A, Gatto R, Monaco A.	4	MA	Lasers in Medical Science	10.1007/s10103-011-0928-8	2011	University L'Aquila	Europe	45	NS	no	no	no	no	no	no	sí
	191	Effectiveness of Systemic Amoxicillin/Metronidazole as Adjunctive Therapy to Scaling and Root Planing in the Treatment of Chronic Periodontitis: A Systematic Review and Meta-Analysis	Sgolastra F, Gatto R, Petrucci A, Monaco A	4	MA	Journal of Periodontology	10.1902/jop.2012.110625	2012	University L'Aquila	Europe	81	NS	Yes	Yes	Yes	Yes	no	Yes	no
	192	Adjunctive photodynamic therapy to non-surgical treatment of chronic periodontitis: a systematic review and meta-analysis.	Sgolastra F, Petrucci A, Severino M, Graziani F, Gatto R, Monaco A	6	MA	Journal of Clinical Periodontology	10.1111/jcpe.12094	2012	University L'Aquila	Europe	63	NS	Yes	no	sí	sí	no	sí	no
	193	Effectiveness of diode laser as adjunctive therapy to scaling root planning in the treatment of chronic periodontitis: A meta-analysis	Sgolastra F, Severino M, Gatto R, Monaco A	4	MA	Lasers in Medical Science	10.1007/s10103-012-1181-5	2013	University L'Aquila	Europe	29	NS	no	no	no	no	no	no	sí
	194	Nd:YAG laser as an adjunctive treatment to nonsurgical periodontal therapy: a meta-analysis.	Sgolastra F, Severino M, Petrucci A, Gatto R, Monaco A.	5	MA	Lasers in Medical Science	10.1007/s10103-013-1293-6	2014	University L'Aquila	Europe	18	NS	no	no	no	no	no	no	sí
	195	A systematic review of powered vs manual toothbrushes in periodontal cause-related therapy.	Sicilia A, Arregui I, Gallego M, Cabezas B, Cuesta S.	5	SRs	Journal of Clinical Periodontology	10.1034/j.1600-051X.29.s-3.1.x	2002	University of Oviedo	Europe	55	NS	Yes	Yes	Yes	Yes	no	Yes	Yes
	196	Prosthetic replacement vs space closure for maxillary lateral incisor agenesis: A systematic review	Silveira G, de Almeida N, Pereira D, Mattos C, Mucha J.	5	SRs	American Journal of Orthodontics and Dentofacial Orthopedics	10.1016/j.ajodo.2016.01.018	2016	Universidade Federal Fluminense (Niterói)	Latin America	13	OTHER	Yes	no	sí	sí	no	sí	no
	197	The Effect of Locally Delivered Statins on Treating Periodontal Intrabony Defects: A Systematic Review and Meta-Analysis	Sinjab K, Zimmo N, Lin G, Chung M, Shaikh L, Wang H.	6	MA	Journal of Periodontology	10.1902/jop.2016.160384	2017	University of Michigan	North America	10	S	Yes	Yes	Yes	Yes	no	Yes	no
	198	Photodynamic therapy for the treatment of peri-implant diseases: A network meta-analysis of randomized controlled trials	Sivaramakrishnan G, Sridharan K.	2	MA	Photodiagnosis and Photodynamic Therapy	10.1016/j.pdpdt.2017.10.013	2017	Fiji National University	Oceania	7	NS	Yes	Yes	Yes	Yes	no	Yes	Yes
	199	The efficacy of chlorhexidine dentifrice or gel on plaque, clinical parameters of gingival inflammation and tooth discoloration: a systematic review.	Slot D, Berchier C, Addy M, Van der Velden U, Van der Weijden G.	5	SRs	International Journal of Dental Hygiene	10.1111/idh.12050	2014	University of Amsterdam	Europe	29	NS	Yes	no	sí	sí	no	sí	no
	200	The efficacy of interdental brushes on plaque and parameters of periodontal inflammation: a systematic review.	Slot D, Dörfer C, Van der Weijden G	3	SRs	International Journal of Dental Hygiene	10.1111/j.1601-5037.2008.00330.x	2008	University of Amsterdam	Europe	66	NS	Yes	no	sí	sí	no	sí	sí
	201	The effect of the Vector scaler system on human teeth: a systematic review.	Slot D, Koster T, Paraskevas S, Van der Weijden G	4	SRs	International Journal of Dental Hygiene	10.1111/j.1601-5037.2008.00319.x	2008	University of Amsterdam	Europe	6	NS	Yes	no	sí	sí	no	sí	sí
	202	Treatment of oral malodour. Medium-term efficacy of mechanical and/or chemical agents: A systematic review	Slot D, De Geest S, Van Der Weijden F, Quirynen M.	4	SRs	Journal of Clinical Periodontology	10.1111/jcpe.12378	2015	University of Amsterdam	Europe	33	NS	Yes	no	sí	sí	no	sí	sí
	203	The effect of the thermal diode laser (wavelength 808-980 nm) in non-surgical periodontal therapy: A systematic review and meta-analysis	Slot D, Jorritsma K, Cobb C, Van Der Weijden F.	4	MA	Journal of Clinical Periodontology	10.1111/jcpe.12233	2014	University of Amsterdam	Europe	35	NS	Yes	no	sí	sí	no	sí	sí
	204	The Effect of a Pulsed Nd:YAG Laser in Non-Surgical Periodontal Therapy	Slot D, Kranendonk A, Paraskevas S, Van der Weijden F.	4	SRs	Journal of Periodontology	10.1902/jop.2009.080571	2009	University of Amsterdam	Europe	45	NS	Yes	Yes	Yes	Yes	no	Yes	Yes
	205	Systematic review and meta-analysis on the nonsurgical treatment of chronic periodontitis by means of scaling and root planing with or without adjuncts	Smiley C, Tracy S, Abt E, Michalowicz B, John M, Gunsolley J, Cobb C, Rossmann J, Harrel S, Forrest J, Hujoel P, Noraian K, Greenwell H, Frantsve-Hawley J, Estrich C, Hanson N.	16	MA	Journal of the American Dental Association	10.1016/j.adaj.2015.01.028	2015	?	North America	39	NS	Yes	Yes	Yes	Yes	no	Yes	Yes
	206	Efficacy of systemic antibiotics in nonsurgical periodontal therapy for diabetic subjects: a systematic review and meta-analysis	Souto M, Rovai E, Ganhito J, Holzhausen M, Chambrone L, Pannuti C.	6	MA	International Dental Journal	10.1111/idj.12384	2018	University Sao Paulo	Latin America	8	NS	Yes	no	sí	sí	no	sí	no
	207	Absorbable collagen membranes for periodontal regeneration: a systematic review.	Stoecklin-Wasmer C, Rutjes A, Da Costa B, Salvi G, Jüni P, Sculean A	6	SRs	Journal of Dental Research	10.1177/0022034513496428	2013	University of Bern	Europe	42	S	no	no	no	no	no	no	sí
	208	The effect of chlorhexidine dentifrice or gel versus chlorhexidine mouthwash on plaque, gingivitis, bleeding and tooth discoloration: a systematic review	Supranoto S, Slot D, Addy M, Van der Weijden G	4	SRs	International Journal of Dental Hygiene	10.1111/idh.12078	2015	University of Amsterdam	Europe	43	NS	Yes	no	sí	sí	no	sí	sí
	209	Gingival Retraction Methods: A Systematic Review	Tabassum S, Adnan S, Khan F.	3	SRs	Journal of Prosthodontics	10.1111/jopr.12522	2017	University of Amsterdam	Europe	10	OTHER	Yes	no	sí	sí	no	sí	sí
	210	Efficacy of stem cells on periodontal regeneration: Systematic review of pre-clinical studies	Tassi S, Sergio N, Misawa M, Villar C.	4	SRs	Journal of Periodontal Research	10.1111/jre.12455	2017	University of Sao Paulo	Latin America	23	S	no	no	no	no	no	no	sí
	211	The Effect of Suturing Protocols on Coronally Advanced Flap Root-Coverage Outcomes: A Meta-Analysis	Tatakis D, Chambrone L.	2	MA	Journal of Periodontology	10.1902/jop.2015.150394	2015	The Ohio State University	North America	6	S	Yes	Yes	Yes	Yes	no	Yes	no
	212	Treatment of periodontitis improves the atherosclerotic profile: A systematic review and meta-analysis	Teeuw W, Slot D, Susanto H, Gerdes V, Abbas F, D'Aiuto F, Kastelein J, Loos B	8	MA	Journal of Clinical Periodontology	10.1111/jcpe.12171	2010	University of Amsterdam	Europe	104	NS	Yes	no	sí	sí	no	sí	no
	213	Effect of periodontal treatment on glycemic control of diabetic patients: A systematic review and meta-analysis	Teeuw W, Gerdes V, Loos B.	3	MA	Diabetes Care	10.2337/dc09-1378	2014	University of Amsterdam	Europe	262	NS	Yes	no	sí	sí	no	sí	no
	214	Efficacy of lateral bone augmentation performed simultaneously with dental implant placement: A systematic review and meta-analysis	Thoma D, Bienz S, Figuero E, Jung R, Sanz-Martín I.	5	MA	Journal of Clinical Periodontology	10.1111/jcpe.13050	2019	University of Zurich	Europe	6	S	Yes	no	sí	sí	no	sí	sí
	215	Early and late implant failure of submerged versus non-submerged implant healing: A systematic review, meta-analysis and trial sequential analysis	Troiano G, Lo Russo L, Canullo L, Ciavarella D, Lo Muzio L, Laino L.	6	MA	Journal of Clinical Periodontology	10.1111/jcpe.12890	2018	University of Foggia	Europe	4	S	Yes	no	sí	sí	no	sí	no
	216	A systematic review of graft materials and biological agents for periodontal intraosseous defects.	Trombelli L, Heitz-Mayfield L, Needleman I, Moles D, Scabbia A.	5	SRs	Journal of Clinical Periodontology	10.1034/j.1600-051X.29.s3.7.x	2002		Europe	157	S	Yes	no	sí	sí	no	sí	no
	217	A systematic review of efficacy of machine-driven and manual subgingival debridement in the treatment of chronic periodontitis.	Tunkel J, Heinecke A, Flemmig T.	3	SRs	Journal of Clinical Periodontology	10.1034/j.1600-051X.29.s3.4.x	2002	University of Muenster	Europe	150	NS	Yes	Yes	Yes	Yes	no	Yes	Yes
	218	The effectiveness of periodontal disease treatment during pregnancy in reducing the risk of experiencing preterm birth and low birth weight A meta-analysis	Uppal A, Uppal S, Pinto A, Dutta M, Shrivatsa S, Dandolu V, Mupparapu M.	7	MA	Journal of the American Dental Association	10.14219/jada.archive.2010.0104	2010	University of Medicine and Dentistry of New Jersey	North America	32	NS	Yes	Yes	no	Yes	no	no	no
	219	Does dentifrice use help to remove plaque? A systematic review.	Valkenburg C, Slot D, Bakker E, Van der Weijden F.	4	SRs	Journal of Clinical Periodontology	10.1111/jcpe.12615	2016	University of Amsterdam	Europe	17	NS	Yes	no	sí	sí	no	sí	no
	220	Effectiveness of mechanical tongue cleaning on breath odour and tongue coating: a systematic review	Van der Sleen M, Slot D, Van Trijffel E, Winkel E, Van der Weijden G.	5	SRs	International Journal of Dental Hygiene	10.1111/j.1601-5037.2010.00479.x	2010	University of Amsterdam	Europe	47	NS	Yes	Yes	Yes	Yes	no	Yes	no
	221	The effect on clinical parameters of periodontal inflammation following non-surgical periodontal therapy with ultrasonics and chemotherapeutic cooling solutions: a systematic review	Van der Sluijs M, Van der Sluijs E, Van der Weijden F, Slot D.	4	SRs	Journal of Clinical Periodontology	10.1111/jcpe.12613	2016	University of Amsterdam	Europe	5	NS	Yes	no	sí	sí	no	sí	no
	222	Safety of Oscillating-Rotating Powered Brushes Compared to Manual Toothbrushes: A Systematic Review	Van der Weijden F, Campbell S, Dörfer C, González-Cabezas C,Slot D.	5	SRs	Journal of Periodontology	10.1902/jop.2010.100393	2011	University of Amsterdam	Europe	33	NS	Yes	Yes	Yes	Yes	no	Yes	no
	223	A systematic review of the effectiveness of self-performed mechanical plaque removal in adults with gingivitis using a manual toothbrush.	Van Der Weijden G, Hioe K.	2	SRs	Journal of Clinical Periodontology	10.1111/j.1600-051X.2005.00795.x	2005	Academic Centre for Dentistry Amsterdam	Europe	133	NS	no	no	no	sí	no	sí	no
	224	Essential oils compared to chlorhexidine with respect to plaque and parameters of gingival inflammation: A systematic review	Van Leeuwen M, Slot D, Van der Weijden G.	3	SRs	Journal of Periodontology	10.1902/jop.2010.100266	2011	University of Amsterdam	Europe	75	NS	Yes	Yes	Yes	Yes	no	Yes	no
	225	The effect of an essential-oils mouthrinse as compared to a vehicle solution on plaque and gingival inflammation: a systematic review and meta-analysis.	Van Leeuwen M, Slot D, Van der Weijden G.	3	MA	International Journal of Dental Hygiene	10.1111/idh.12069	2014	University of Amsterdam	Europe	22	NS	Yes	no	sí	sí	no	sí	no
	226	Effect of a chlorhexidine mouthrinse on plaque, gingival inflammation and staining in gingivitis patients: a systematic review.	Van Strydonck D, Slot D, Van Der Velden U, Van Der Weijden F.	4	SRs	Journal of Clinical Periodontology	10.1111/j.1600-051X.2012.01883.x	2012	University of Amsterdam	Europe	146	NS	Yes	no	sí	sí	no	sí	no
	227	Effect of probiotics as a complement to non-surgical periodontal therapy in chronic periodontitis: a systematic review.	Vives-Soler A, Chimenos-Küstner E.	2	SRs	Medicina Oral Patologia Oral y Cirugia Bucal	10.4317/medoral.23147	2020	Universidad de Barcelona	Europe	0	NS	Yes	Yes	Yes	Yes	no	Yes	no
	228	Comparison of crestal bone loss around dental implants placed in healed sites using flapped and flapless techniques: A systematic review	Vohra F, Al-Kheraif A, Almas KJaved F.	3	SRs	Journal of Periodontology	10.1902/jop.2014.140355	2015	King Saud University	Middle East	21	S	Yes	Yes	Yes	Yes	no	Yes	no
	229	Role of antimicrobial photodynamic therapy in the treatment of aggressive periodontitis: A systematic review	Vohra F, Akram Z, Safii S, Vaithilingam R, Ghanem A, Sergis K, Javed F.	7	SRs	Photodiagnosis and Photodynamic Therapy	10.1016/j.pdpdt.2015.06.010	2016	King Saud University	Middle East	31	NS	Yes	Yes	Yes	Yes	no	Yes	no
	230	Intrapocket topical anesthetic versus injected anesthetic for pain control during scaling and root planing in adult patients: Systematic review and meta-analysis	Wambier L, de Geus J, Boing T, Chibinski A, Wambier D, Rego R, Loguercio A, Reis A.	8	MA	Journal of American Dental Association	10.1016/j.adaj.2017.06.019	2017	Universidade Estadual de Ponta Grossa	Latin America	4	NS	Yes	Yes	Yes	Yes	no	Yes	Yes
	231	Intra-pocket anaesthesia and pain during probing, scaling and root planing: a systematic review and meta-analysis	Wambier L, de Geus J, Chibinski A, Wambier D, Rego R, Loguercio A,Reis A.	7	MA	Journal of Clinical Periodontology	10.1111/jcpe.12565	2017	Universidade Estadual de Ponta Grossa	Latin America	12	NS	Yes	Yes	Yes	Yes	no	Yes	no
	232	Effects of periodontal therapy on metabolic control in patients with type 2 diabetes mellitus and periodontal disease: a meta-analysis.	Wang T, Jen I, Chou C, Lei Y	4	MA	Medicine (United States)	10.1097/MD.0000000000000292	2014	National Yang Ming University	ASIA	34	NS	no	no	no	no	no	no	no
	233	The effect of periodontal treatment on hemoglobin a1c levels of diabetic patients: a systematic review and meta-analysis.	Wang X, Han X, Guo X, Luo X, Wang D.	5	MA	PLoS ONE	10.1371/journal.pone.0108412	2014	The Second Military Medical University	ASIA	36	NS	Yes	Yes	Yes	Yes	no	Yes	no
	234	Influence of gingival retraction paste versus cord on periodontal health: a systematic review and meta-analysis.	Wang Y, Fan F, Li X, Zhou Q, He B, Huang X, Huang S, Ma J.	8	MA	Quintessence International	10.3290/j.qi.a41976	2019	Whenzou Medical University	ASIA	2	OTHER	no	no	no	no	no	sí	no
	235	Management of dentine hypersensitivity: efficacy of professionally and self-administered agents.	West N, Seong J, Davies M.	3	SRs	Journal of Clinical Periodontology	10.1111/jcpe.12336	2015	Bristol Dental School	Europe	49	OTHER	Yes	no	sí	sí	no	sí	no
	236	Comparisons of periodontal regenerative therapies: A meta-analysis on the long-term efficacy.	Wu Y, Lin L, Song C, Su Y, Tu Y.	5	MA	Journal of Clinical Periodontology	10.1111/jcpe.12715	2017	National Taiwan University	ASIA	9	S	Yes	no	sí	sí	no	sí	no
	237	Clinical efficacy of photodynamic therapy adjunctive to scaling and root planing in the treatment of chronic periodontitis: A systematic review and meta-analysis.	Xue D, Tang L, Bai Y, Ding Q, Wang P, Zhao Y.	6	MA	Photodiagnosis and Photodynamic Therapy	10.1016/j.pdpdt.2017.01.183	2017	Capital Medical University Xuanwu Hospital	ASIA	6	NS	Yes	no	sí	sí	no	sí	no
	238	Clinical effectiveness of adjunctive antimicrobial photodynamic therapy for residual pockets during supportive periodontal therapy: A systematic review and meta-analysis.	Xue D, Zhao Y.	2	MA	Photodiagnosis and Photodynamic Therapy	10.1016/j.pdpdt.2016.11.011	2017	Capital Medical University Xuanwu Hospital	ASIA	5	NS	no	no	no	sí	no	sí	no
	239	Systemic doxycycline as an adjunct to scaling and root planing in diabetic patients with periodontitis: a systematic review and meta-analysis.	Yap K, Pulikkotil S.	2	MA	BMC oral health	10.1186/s12903-019-0873-7	2019	International Medical University (Kuala L.)	ASIA	0	NS	Yes	Yes	Yes	Yes	no	Yes	no
	240	Autologous Platelet Concentrates as Clinical Substitutes for Connective Tissue Graft in the Treatment of Miller Class I and II Gingival Recessions: An Updated Meta-Analysis	Ye P, Wei T, Wang Y, Cai Y.	4	MA	The International Journal of Periodontics & Restorative Dentistry	10.11607/prd.4416	2020	National Center of Gerontology (Beijing Hospital)	ASIA	0	S	no	no	no	no	no	no	no
	241	The clinical effect of scaling and root planing and the concomitant administration of systemic amoxicillin and metronidazole: a systematic review.	Zandbergen D, Slot D, Cobb C, Van der Weijden F	4	SRs	Journal of Periodontology	10.1902/jop.2012.120040	2013	University of Amsterdam	Europe	66	NS	Yes	Yes	Yes	Yes	no	Yes	no
	242	The concomitant administration of systemic amoxicillin and metronidazole compared to scaling and root planing alone in treating periodontitis: a systematic review.	Zandbergen D, Slot D, Niederman R, Van der Weijden F.	4	SRs	BMC Oral Health	10.1186/s12903-015-0123-6	2016	University of Amsterdam	Europe	26	NS	Yes	Yes	Yes	Yes	no	Yes	no
	243	The effect of antiseptic oral sprays on dental plaque and gingival inflammation: A systematic review and meta-analysis	Zhang J, Ab Malik N, McGrath C, Lam O.	4	MA	International Journal of Dental Hygiene	10.1111/idh.12331	2019	University of Hong Kong	ASIA	2	NS	Yes	no	sí	sí	no	sí	no
	244	Clinical effect of azithromycin as an adjunct to non-surgical treatment of chronic periodontitis: A meta-analysis of randomized controlled clinical trials	Zhang Z, Zheng Y, Bian X.	3	MA	Journal of Periodontal Research	10.1111/jre.12319	2016	Nankai University	ASIA	10	NS	no	no	no	no	no	no	no
	245	Er: YAG laser versus scaling and root planing as alternative or adjuvant for chronic periodontitis treatment: A systematic review	Zhao Y, Yin Y, Tao L, Nie P, Tang Y, Zhu M.	6	SRs	Journal of Clinical Periodontology	10.1111/jcpe.12304	2014	Shanghai Jiao Tong University School of Medicine	ASIA	29	NS	Yes	no	sí	sí	no	sí	no
	246	Efficacy of Adjunctive Bioactive Materials in the Treatment of Periodontal Intrabony Defects: A Systematic Review and Meta-Analysis	Zhou S, Sun C, Huang S, Wu X, Zhao Y, Pan C, Wang H, Liu J, Li Q, Kou Y.	10	MA	BioMed Research International	10.1155/2018/8670832	2018	School of Stomatology of China Medical University	ASIA	4	S	Yes	no	sí	sí	no	sí	no
	247	Evidence-based mucogingival therapy. Part 2: Ordinary and individual patient data meta-analyses of surgical treatment of recession using complete root coverage as the outcome variable.	Clauser, Carlo Nieri, Michele Franceschi, Debora Pagliaro, Umberto Pini-Prato, Giovanpaolo	5	MA	Journal of periodontology	﻿10.1902/jop.2003.74.5.741	2003	Accademia Toscana Ricerca Odontostomatologica (ATRO), Florence, Italy.	Europe	106	S	Yes	Yes	Yes	Yes	no	Yes	no
	248	Guided tissue regeneration-based root coverage: meta-analysis.	Al-Hamdan, Khalid Eber, Robert Sarment, David Kowalski, Charles Wang, Hom-Lay	5	MA	Journal of Periodontology	﻿10.1902/jop.2003.74.10.1520	2003	University of Michigan	North America	55	s	Yes	Yes	Yes	Yes	no	Yes	no
	249	The effectiveness of a toothpaste containing triclosan and polyvinyl-methyl ether maleic acid copolymer in improving plaque control and gingival health: a systematic review.	Davies, R M Ellwood, R P Davies, G M	3	SRs	Journal of Clinical Periodontology	﻿10.1111/j.1600-051X.2004.00614.x	2004	Dental Health Unit	Europe	80	NS	Yes	Yes	Yes	Yes	no	Yes	no
	250	A systematic review on the effects of subgingival chlorhexidine gel administration in the treatment of chronic periodontitis	Cosyn, J Sabzevar, M M	2	SRs	Journal of Periodontology	﻿10.1902/jop.2005.76.11.1805	2005			26	NS	Yes	Yes	Yes	Yes	no	Yes	no
	251	Acellular Dermal Matrix for Mucogingival Surgery: A Meta-Analysis	﻿Gapski, Ricardo Parks, Christopher Allen Wang, Hom-Lay	3	MA	Journal of Periodontology	﻿10.1902/jop.2005.76.11.1814	2005	University of Missouri	North America	48	S	Yes	Yes	Yes	Yes	no	Yes	no
	252	A systematic review of professional mechanical plaque removal for prevention of periodontal diseases.	﻿Needleman, Ian Suvan, Jean Moles, David R Pimlott, Jean	4	SRs	Journal of clinical periodontology	﻿10.1111/j.1600-051X.2005.00804.x	2005	University College London	Europe	46	NS	Yes	Yes	Yes	Yes	no	Yes	no
	253	A review of the effects of stannous fluoride on gingivitis.	﻿Paraskevas, S van der Weijden, G A	2	MA	Journal of clinical periodontology	﻿10.1111/j.1600-051X.2005.00860.x	2006	University of Amsterdam	Europe	68	NS	Yes	Yes	Yes	Yes	no	Yes	no
	254	The long-term effect of a mouthrinse containing essential oils on dental plaque and gingivitis: a systematic review.	﻿Stoeken, Judith E Paraskevas, Spiros van der Weijden, Godefridus A	3	MA	Journal of periodontology	﻿10.1902/jop.2007.060269	2007	University of Amsterdam	Europe	64	NS	Yes	Yes	Yes	Yes	no	Yes	no
	255	Assessment of the potential of growth factors for localized alveolar ridge augmentation: a systematic review	﻿Jung, Ronald E Thoma, Daniel S Hammerle, Christoph H F	3	SRs	Journal of Clinical Periodontology	﻿10.1111/j.1600-051X.2008.01270.x	2008	University of Zurich	Europe	66	S	Yes	Yes	Yes	Yes	no	Yes	no
	256	Clinical outcomes with bioactive agents alone or in combination with grafting or guided tissue regeneration.	Trombelli, Leonardo Farina, Roberto	2	SRs	Journal of Clinical Periodontology	﻿10.1111/j.1600-051X.2008.01265.x	2008	Universitá di Ferrara	Europe	135	S	Yes	Yes	Yes	Yes	no	Yes	no
	257	Clinical outcomes of vertical bone augmentation to enable dental implant placement: a systematic review.	Rocchietta, Isabella Fontana, Filippo Simion, Massimo	3	SRs	Journal of clinical periodontology	﻿10.1111/j.1600-051X.2008.01271.x	2008	Universitá di Milano	Europe	263	S	Yes	Yes	Yes	Yes	no	Yes	no
	258	Clinical outcomes of implants following lateral bone augmentation: systematic assessment of available options (barrier membranes, bone grafts, split osteotomy).	﻿Donos, Nikolaos Mardas, Nikolaos Chadha, Vivek	3	SRs	Journal of clinical periodontology	﻿10.1111/j.1600-051X.2008.01269.x	2008	Queen Mary, University of London	Europe	175	S	Yes	Yes	Yes	Yes	no	Yes	no
	259	Regeneration of periodontal tissues: combinations of barrier membranes and grafting materials - biological foundation and preclinical evidence: a systematic review.	﻿Sculean, Anton Nikolidakis, Dimitris Schwarz, Frank	3	SRs	Journal of clinical periodontology	﻿10.1111/j.1600-051X.2008.01263.x	2008	University of Bern	Europe	223	S	Yes	Yes	Yes	Yes	no	Yes	no
	260	The efficacy of woodsticks on plaque and gingival inflammation: a systematic review.	﻿Hoenderdos, N L Slot, D E Paraskevas, S Van der Weijden, G A	4	SRs	International journal of dental hygiene	﻿10.1111/j.1601-5037.2008.00335.x	2008	Vrije Universiteit Amsterdam	Europe	23	NS	Yes	Yes	Yes	Yes	no	Yes	no
	261	Effect of platelet-rich plasma on bone regeneration in dentistry: a systematic review.	﻿Plachokova, Adelina S Nikolidakis, Dimitris Mulder, Jan Jansen, John A Creugers, Nico H J	5	SRs	Clinical Oral Implants Research	﻿10.1111/j.1600-0501.2008.01525.x	2008	Radboud University Nijmegen Medical Centre	Europe	161	S	Yes	Yes	Yes	Yes	no	Yes	no
	262	A systematic review of the success of sinus floor elevation and survival of implants inserted in combination with sinus floor elevation Part II: Transalveolar technique	﻿Tan, Wah Ching Lang, Niklaus P Zwahlen, Marcel Pjetursson, Bjarni E	4	SRs	Journal of clinical periodontology	﻿10.1111/j.1600-051X.2008.01273.x	2008	University of Iceland	Europe	235	S	Yes	Yes	Yes	Yes	no	Yes	no
	263	Laser application in non-surgical periodontal therapy: A systematic review	﻿Schwarz, F Aoki, A Becker, J Sculean, A	4	SRs	Journal of clinical periodontology	﻿10.1111/j.1600-051X.2008.01259.x	2008	Goethe-Universität Frankfurt am Main	Europe	154	NS	Yes	Yes	Yes	Yes	no	Yes	no
	264	Therapy of peri-implantitis: A systematic review: Review article	﻿Kotsovilis, S Karoussis, I K Trianti, M Fourmousis, I	4	SRs	Journal of clinical periodontology	﻿10.1111/j.1600-051X.2008.01240.x	2008	Academy of Athens	Europe	99	S/NS	Yes	Yes	Yes	Yes	no	Yes	no
	265	Treatment of gingival recession with coronally advanced flap procedures: A systematic review	﻿Cairo, F Pagliaro, U Nieri, M	3	SRs	Journal of clinical periodontology	﻿10.1111/j.1600-051X.2008.01267.x	2008	Università degli Studi di Firenze	Europe	251	S	Yes	Yes	Yes	Yes	no	Yes	no
