# Supplementary material for: There is still room for improvement in the completeness of abstract reporting according to the PRISMA-A checklist: a cross-sectional study on systematic reviews in periodontology
Source: BMC Med Res Methodol. 2021 Feb 11;21:33. doi: 10.1186/s12874-021-01223-y (PMC7879697; doi:10.1186/s12874-021-01223-y)
Supplement: Supplementary file 4 — Additional file 4. The results of the quality assessment of the 265 SR abstracts included in the study. [file 12874_2021_1223_MOESM4_ESM.xlsx]

## Sheet: Hoja1
					PRISMA-A Items
	N	Title	DOI	PRISMA FOR ABSTRACTS	1. Title	2. Objectives	3. E. Criteria	4. Info. Sources	5. Bias	6. Inc. Stud.	7. Synthesis	8. Desc. Effect	9. Limitations	10. Interpretation	11. Funding	12. Registration	TOTAL
	1	Role of lasers as an adjunct to scaling and root planing in patients with type 2 diabetes mellitus: a systematic review	10.1007/s10103-016-2086-5		2	2	0	2	0	1	2	2	0	2	0	0	13
	2	Antimicrobial photodynamic therapy adjuvant to non-surgical periodontal therapy in patients with diabetes mellitus: A meta-analysis	10.1016/j.pdpdt.2016.11.008		2	2	0	2	0	1	1	2	0	2	0	0	12
	3	Meta-analyses of studies of 0.2% delmopinol mouth rinse as an adjunct to gingival health and plaque control measures	10.1111/j.1600-051X.2006.01013.x		2	1	1	0	0	2	1	2	0	2	0	0	11
	4	Which hard tissue augmentation techniques are the most successful in furnishing bony support for implant placement?			0	1	0	1	0	1	2	2	1	2	0	0	10
	5	Locally delivered metformin as adjunct to scaling and root planing in the treatment of periodontal defects: A systematic review and meta-analysis	10.1111/jre.12573		2	1	2	2	0	2	2	2	0	2	0	0	15
	6	Effect of photodynamic therapy and laser alone as adjunct to scaling and root planing on gingival crevicular fluid inflammatory proteins in periodontal disease: A systematic review	10.1016/j.pdpdt.2016.09.004		2	2	0	2	0	1	2	2	0	2	0	0	13
	7	Efficacy of bisphosphonate as an adjunct to nonsurgical periodontal therapy in the management of periodontal disease: a systematic review	10.1111/bcp.13147		2	1	0	2	0	1	2	2	1	2	0	0	13
	8	Bactericidal Efficacy of Photodynamic Therapy Against Periodontal Pathogens in Periodontal Disease: A Systematic Review	10.1089/pho.2015.4076		2	2	2	2	0	1	2	2	0	2	0	0	15
	9	Efficacy of photodynamic therapy versus antibiotics as an adjunct to scaling and root planing in the treatment of periodontitis: A systematic review and meta-analysis	10.1016/j.pdpdt.2017.05.007		2	2	0	2	0	2	2	2	1	2	0	0	15
	10	Clinical efficacy of photodynamic therapy as an adjunct to scaling and root planing in the treatment of chronic periodontitis among cigarette smokers: A systematic review and meta-analysis.	10.1016/j.pdpdt.2019.04.027		2	2	2	2	0	2	2	1	2	2	0	0	17
	11	Efficacy of statin delivery as an adjunct to scaling and root planing in the treatment of chronic periodontitis: A meta-analysis	10.1111/jicd.12304		2	2	0	2	0	1	2	2	0	2	0	0	13
	12	Crestal Bone Loss Around Adjacent Dental Implants Restored with Splinted and Nonsplinted Fixed Restorations: A Systematic Literature Review.	10.1111/jopr.12556		2	2	1	1	0	1	1	1	0	1	0	0	10
	13	Is antimicrobial photodynamic therapy an effective treatment for chronic periodontitis in diabetes mellitus and cigarette smokers: a systematic review and meta-analysis.	10.1016/j.pdpdt.2017.05.018		2	2	0	2	0	2	2	1	0	2	0	0	13
	14	Effect of photodynamic and laser therapy in the treatment of peri-implant mucositis: A systematic review.	10.1016/j.pdpdt.2017.11.011		2	2	0	1	0	1	2	2	1	2	0	0	13
	15	Influence of antimicrobial photodynamic therapy as an adjunctive to scaling and root planing on alveolar bone loss: A systematic review and meta-analysis of animal studies.	10.1016/j.pdpdt.2019.01.020		2	2	1	1	0	1	2	2	0	2	0	0	13
	16	Do adjunctive statins improve periodontal treatment outcomes in patients with chronic periodontitis?	10.1038/s41432-019-0009-6		0	2	2	1	2	1	1	2	0	2	0	0	13
	17	Is Bone Graft or Guided Bone Regeneration Needed When Placing Immediate Dental Implants? A Systematic Review.	10.1097/ID.0000000000000689		2	1	0	1	0	1	2	2	1	2	0	0	12
	18	Does the adjunctive use of statins provide additional benefits to nonsurgical periodontal treatment? A systematic review and meta-analysis.	10.1111/jre.12480		2	1	2	2	0	2	1	2	0	2	0	0	14
	19	Regeneration of periodontal bone defects with dental pulp stem cells grafting: Systematic Review	10.4317/jced.55574		2	2	2	2	0	2	2	2	0	2	0	0	16
	20	Effect of Subgingival Irrigation with Natural Products as an Adjunct to Scaling and Root Planing in the Treatment of Chronic Periodontitis- A Systematic Review	10.7860/JCDR/2018/30899.11934		2	1	2	2	0	1	1	1	1	1		0	12
	21	Relationship between implant stability measurements obtained by two different devices: A systematic review	10.1902/jop.2016.160436		2	2	2	2	0	1	2	2	0	2	0	0	15
	22	A systematic review of clinical efficacy of adjunctive antibiotics in the treatment of smokers with periodontitis.	10.1902/jop.2010.100192		2	1	2	1	0		2	2	1	2	0	0	13
	23	Evaluation of the effectiveness of a pre-brushing rinse in plaque removal: A meta-analysis	10.1034/j.1600-051X.2002.290405.x		2	1	0	1	1	1	2	2	1	2	0	0	13
	24	Microbiological outcomes from different periodontal maintenance interventions: a systematic review	10.1590/1807-3107BOR-2017vol310033		2	2	2	2	0	2	2	0	2	2	0	0	16
	25	Peri-implant marginal bone level: A systematic review and meta-analysis of studies comparing platform switching versus conventionally restored implants	10.1111/j.1600-051X.2012.01930.x		2	2	2	0	2	2	2	1	2	2	0	0	17
	26	The Use of Poly-d,l-lactic Acid (PDLLA) Devices for Bone Augmentation Techniques: A Systematic Review.	10.3390/molecules22122214		2	1	2	0	0	1	1	1	1	1	0	0	10
	27	The effect of bracket ligation on the periodontal status of adolescents undergoing orthodontic treatment. A systematic review and meta-analysis.	10.1016/j.jdent.2016.08.006		2	2	2	2	2	1	2	2	2	2	0	0	19
	28	Antibiotic therapy as an adjunct to scaling and root planing in smokers: a systematic review and meta-analysis	10.1590/1807-3107bor-2017.vol31.0067		2	2	2	0	2	2	2	2	1	2	0	0	17
	29	Xenogeneic collagen matrix for periodontal plastic surgery procedures: a systematic review and meta-analysis	10.1111/jre.12333		2	1	1	0	2	2	2	2	0	2	0	0	14
	30	Effect of alveolar ridge preservation interventions following tooth extraction: A systematic review and meta-analysis	10.1111/jcpe.13057		2	1	1	0	0	1	2	2	1	2	0	0	12
	31	The effect of photodynamic therapy for periodontitis: A systematic review and meta-analysis	10.1902/jop.2009.090285		2	2	2	2	0	1	1	2	2	2	0	0	16
	32	Effects of platelet-rich plasma on sinus bone graft: Meta-analysis	10.1902/jop.2010.100529		2	1	0	1	0	2	2	2	0	2	0	0	12
	33	Desensitizing toothpaste versus placebo for dentin hypersensitivity: A systematic review and meta-analysis	10.1111/jcpe.12347		2	1	0	1	0	1	2	2	0	2	0	0	11
	34	Effect of periodontal treatment in patients with periodontitis and diabetes: systematic review and meta-analysis.	10.1590/1678-7757-2019-0248		2	2	2	2	2	0	1	2	1	1	0	0	15
	35	Effect of surgical intervention for removal of mandibular third molar on periodontal healing of adjacent mandibular second molar: A systematic review and Bayesian network meta-analysis	10.1902/jop.2015.150363		2	1	2	2	0	2	2	2	2	2	0	2	19
	36	The alveolar ridge splitting/expansion technique: a systematic review.	10.1111/clr.12537		2	1	2	2	2	1	2	1	2	2	0	0	17
	37	Soft tissue augmentation procedures at second-stage surgery: a systematic review.	10.1007/s00784-016-2007-9		2	2	2	2	2	2	2	2	2	1	0	0	19
	38	Outcome of early dental implant placement versus other dental implant placement protocols: A systematic review and meta-analysis	10.1002/JPER.18-0338		2	1	1	0	0	1	2	2	2	0	0	0	11
	39	Effectiveness of Laser Application for Periodontal Surgical Therapy: Systematic Review and Meta-Analysis.	10.1902/jop.2015.150212		2	2	1	1	0	1	2	2	2	2	0	0	15
	40	The efficacy of dental floss in addition to a toothbrush on plaque and parameters of gingival inflammation: a systematic review.	10.1111/j.1601-5037.2008.00336.x		2	2	1	1	0	1	1	0	0	2	0	0	10
	41	The efficacy of 0.12% chlorhexidine mouthrinse compared with 0.2% on plaque accumulation and periodontal parameters: a systematic review.	10.1111/j.1600-051X.2010.01575.x		2	2	2	1	0	1	2	2	1	2	0	0	15
	42	Hyaluronan in non-surgical and surgical periodontal therapy: A systematic review	10.1111/jcpe.12371		2	1	2	0	0	2	2	2	1	2	0	0	14
	43	Statins in nonsurgical and surgical periodontal therapy. A systematic review and meta-analysis of preclinical in vivo trials	10.1111/jre.12514		2	2	1	1	0	1	1	2	0	2	0	0	12
	44	Soft tissue substitutes in non-root coverage procedures: a systematic review and meta-analysis.	10.1007/s00784-016-2044-4		2	2	2	0	0	1	2	2	1	2	0	0	14
	45	The effect of local and systemic statin use as an adjunct to non-surgical and surgical periodontal therapy-A systematic review and meta-analysis.	10.1016/j.jdent.2017.08.011		2	1	2	1	0	2	2	2	1	2	0	0	15
	46	The effects of bioavailable gluconate chelated stannous fluoride dentifrice on gingival bleeding: Meta-analysis of eighteen randomized controlled trials.	10.1111/jcpe.13203		2	2	0	0	0	2	2	2	2	2	0	0	14
	47	Impact of local adjuncts to scaling and root planing in periodontal disease therapy: a systematic review.	10.1902/jop.2005.76.8.1227		2	0	2	2	0	0	2	2	0	2	0	0	12
	48	Amoxicillin/metronidazole or scaling and root planing in the treatment of chronic periodontitis.			0	2	2	2	0	1	0	0	0	1	0	0	8
	49	Effect of periodontal therapy on prevention of gastric Helicobacter pylori recurrence: A systematic review and meta-analysis	10.1111/jcpe.12015		2	2	2	0	2	2	2	2	1	2	0	0	17
	50	Periodontal ligament-derived cells for periodontal regeneration in animal models: a systematic review.	10.1111/jre.12205		2	1	2	2	0	2	1	1	0	2	0	0	13
	51	Non-surgical periodontal therapy supplemented with systemically administered azithromycin: a systematic review of RCTs	10.1007/s00784-015-1499-z		2	2	2	1	0	2	2	2	1	2	0	0	16
	52	Bayesian network meta-analysis of root coverage procedures: Ranking efficacy and identification of best treatment	10.1111/jcpe.12028		2	2	2	2	0	2	2	2	2	2	0	0	18
	53	Adsorption and release kinetics of growth factors on barrier membranes for guided tissue/bone regeneration: A systematic review	10.1016/j.archoralbio.2019.02.006		2	1	0	0	0	1	1	1	1	1	0	0	8
	54	Efficacy of periodontal plastic surgery procedures in the treatment of localized facial gingival recessions. A systematic review	10.1111/jcpe.12182		2	2	2	0	0	2	2	2	0	2	0	0	14
	55	Interventions for dental implant placement in atrophic edentulous mandibles: Vertical bone augmentation and alternative treatments. A meta-analysis of randomized clinical trials	10.1902/jop.2016.160226		2	2	0	2	0	2	2	2	1	2	0	0	15
	56	Efficacy of locally-delivered statins adjunct to non-surgical periodontal therapy for chronic periodontitis: A Bayesian network analysis	10.1186/s12903-019-0789-2		0	2	2	2	0	0	2	2	0	2	0	0	12
	57	Effect of non-surgical periodontal therapy on glycemic control of type 2 diabetes mellitus: A systematic review and Bayesian network meta-analysis	10.1186/s12903-019-0829-y		2	2	2	2	2	2	2	2	0	2	0	0	18
	58	Antioxidants as Adjuvants in Periodontitis Treatment: A Systematic Review and Meta-Analysis.	10.1155/2019/9187978		2	1	2	1	2	2	2	1	1	1	0	0	15
	59	Effects of occlusal overload on peri-implant tissue health: A systematic review of animal-model studies	10.1902/jop.2010.100176		2	2	2	2	0	2	2	2	2	2	0	0	18
	60	Periodontitis and chronic kidney disease: A systematic review of the association of diseases and the effect of periodontal treatment on estimated glomerular filtration rate	10.1111/jcpe.12067		2	2	2	2	2	2	1	1	1	2	0	0	17
	61	Effects of smoking cessation on the outcomes of non-surgical periodontal therapy: A systematic review and individual patient data meta-analysis	10.1111/jcpe.12106		2	2	2	2	0	2	1	1	0	2	0	0	14
	62	Long-Term outcomes of untreated buccal gingival recessions: A systematic review and meta-Analysis	10.1902/jop.2016.150625		2	2	2	2	0	2	1	2	0	2	0	0
	63	Systematic review of periodontal plastic surgery in the treatment of multiple recession-type defects.			2	2	2	2	0	1	2	2	0	2	0	0
	64	Infrared lasers for the treatment of moderate to severe periodontitis: An American Academy of Periodontology best evidence review.	10.1902/jop.2017.160504		1	2	2	2	0	1	1	1	1	2	0	0	13
	65	Efficacy of Local and Systemic Antimicrobials in the Non-Surgical Treatment of Smokers With Chronic Periodontitis: A Systematic Review.	10.1902/jop.2016.160268		1	2	2	2	0	1	1	1	0	2	0	0	12
	66	Antimicrobial photodynamic therapy for the treatment of periodontitis and peri-implantitis: An American Academy of Periodontology best evidence review.	10.1902/jop.2017.170172		1	2	2	2	0	1	1	1	1	2	0	0	13
	67	Natural compounds containing mouthrinses in the management of dental plaque and gingivitis: A systematic review	10.1007/s00784-013-1033-0		2	2	2	2	2	2	1	0	1	2	0	0	16
	68	Influence of Laser-Microtextured Surface Collar on Marginal Bone Loss and Peri-Implant Soft Tissue Response: A Systematic Review and Meta-Analysis	10.1902/jop.2017.160805		2	2	2	1	0	2	2	2	1	2	0	0	16
	69	Success rate of dental implants inserted in horizontal and vertical guided bone regenerated areas: a systematic review.	10.1016/j.ijom.2012.03.016		2	2	2	0	0	1	1	1	1	2	0	0	12
	70	Dimensional changes after immediate implant placement with or without simultaneous regenerative procedures: A systematic review and meta-analysis	10.1111/jcpe.12423		2	2	1	1	0	0	1	0	0	2	0	0	9
	71	The effectiveness of immediate implant placement for single tooth replacement compared to delayed implant placement: A systematic review and meta-analysis	10.1111/jcpe.13054		2	2	2	2	1	2	2	2	2	2	0	0	19
	72	A systematic review on the effects of the chlorhexidine chip when used as an adjunct to scaling and root planing in the treatment of chronic periodontitis.	10.1902/jop.2006.050216		2	0	2	2	0	1	1	1	2	2	0	0	13
	73	Chlorhexidine mouthwash as an adjunct to mechanical therapy in chronic periodontitis: A meta-analysis.	10.1016/j.adaj.2017.01.021		2	2	2	1	1	1	2	2	0	2	0	0	15
	74	Periodontal side effects of rapid and slow maxillary expansion: A systematic review	10.2319/060218-419.1		2	1	0	1	2	2	0	1	0	1	0	0	10
	75	The effect of periodontal therapy on oxidative stress biomarkers: A systematic review.	10.1111/jcpe.12993		2	1	2	2	0	2	1	2	2	2	0	0	16
	76	Long-term stability of root coverage procedures for single gingival recessions: A systematic review and meta-analysis	10.1111/jcpe.13106		2	1	2	1	0	2	2	1	0	2	0	0	13
	77	Histomorphometric results of different grafting materials and effect of healing time on bone maturation after sinus floor augmentation: a systematic review and meta-analysis	10.1111/jre.12402		2	2	2	1	0	1	1	2	0	2	0	0	13
	78	A systematic review of the use of growth factors in human periodontal regeneration.	10.1902/jop.2012.120145		2	2	1	0	0	1	1	2	0	2	0	0	11
	79	Effectiveness of Mechanical Debridement Combined With Adjunctive Therapies for Nonsurgical Treatment of Periimplantitis: A Systematic Review.	10.1097/ID.0000000000000469		2	1	1	2	0	1	1	1	0	2	0	0	11
	80	Peri-implant bone loss in cement- and screw-retained prostheses: systematic review and meta-analysis.	10.1111/jcpe.12041		2	2	2	0	0	2	2	0	0	2	0	0	12
	81	Efficacy of toothbrushing procedures performed in intensive care units in reducing the risk of ventilator-associated pneumonia: A systematic review.	10.1111/jre.12668		2	2	2	2	2	2	2	2	0	2	0	0	18
	82	Is platelet concentrate advantageous for the surgical treatment of periodontal diseases? A systematic review and meta-analysis.	10.1902/jop.2010.100605		2	1	2	1	1	2	1	2	0	2	0	0	14
	83	The effect of professional tooth cleaning or non-surgical periodontal therapy on oral halitosis in patients with periodontal diseases. A systematic review.	10.1111/idh.12306		2	2	2	0	1	2	1	0	0	2	0	0	12
	84	Prophylactic vaccination against periodontal disease: A systematic review of preclinical studies	10.1902/jop.2010.100138		2	1	2	1	1	2	1	1	2	2	0	0	15
	85	Clinical Outcomes of Comparing Soft Tissue Alternatives to Free Gingival Graft: A Systematic Review and Meta-Analysis.	10.1016/j.jebdp.2017.05.008		2	2	2	0	0	1	2	2	0	2	0	0	13
	86	Full-mouth treatment concepts for chronic periodontitis: a systematic review.	10.1111/j.1600-051X.2008.01239.x		2	1	2	1	1	1	2	2	0	2	0	0	14
	87	Hyaluronic acid as adjunctive to non-surgical and surgical periodontal therapy: a systematic review and meta-analysis.	10.1007/s00784-019-03012-w		2	2	2	1	2	2	2	2	2	2	0	0	19
	88	How effective is a powered toothbrush as compared to a manual toothbrush? A systematic review and meta-analysis of single brushing exercises.	10.1111/idh.12401		2	2	2	2	0	2	2	2	0	2	0	0	16
	89	Evidence that periodontal treatment improves diabetes outcomes: A systematic review and meta-analysis	10.1902/jop.2013.1340017		2	1	2	2	1	2	2	1	2	2	0	0	17
	90	Efficacy of adjunctive anti-plaque chemical agents: a systematic review and network meta-analyses of the Turesky modification of the Quigley and Hein plaque index.	10.1111/jcpe.12616		2	2	2	0	1	2	1	1	2	2	0	0	15
	91	Effect of scaling and root planing on gingival crevicular fluid cytokine/chemokine levels in smokers with chronic periodontitis: A systematic review.	10.1111/jicd.12327		2	2	0	1	1	1	1	1	1	2	0	0	12
	92	Comparison of full-mouth disinfection and quadrant-wise scaling in the treatment of adult chronic periodontitis: a systematic review and meta-analysis	10.1111/jre.12326		2	2	2	2	0	1	1	2	0	2	0	0	14
	93	Full-mouth treatment versus quadrant root surface debridement in the treatment of chronic periodontitis: a systematic review.	10.1038/sj.bdj.2008.874		2	2	0	1	0	2	0	1	1	2	0	0	11
	94	Mechanical and chemical plaque control in the simultaneous management of gingivitis and caries: a systematic review	10.1111/jcpe.12674		2	2	2	0	1	2	2	2	0	2	0	0	15
	95	Efficacy of adjunctive anti-plaque chemical agents in managing gingivitis: A systematic review and network meta-analyses	10.1111/jcpe.13127		2	2	2	0	1	2	1	2	0	2	0	0	14
	96	Occlusal adjustment associated with periodontal therapy - A systematic review	10.1016/j.jdent.2012.09.002		2	2	0	1	0	1	0	1	2	2	0	0	11
	97	The effect of systemic antibiotics administered during the active phase of non-surgical periodontal therapy or after the healing phase: a systematic review.	10.1590/1678-775720140453		2	2	2	2	0	2	2	2	1	2	0	0	17
	98	Effectiveness of systemic antimicrobial therapy in combination with scaling and root planing in the treatment of periodontitis: A systematic review	10.1016/j.adaj.2014.12.015		2	2	2	1	1	1	0	1	2	2	0	0	14
	99	The effect of green tea as an adjunct to scaling and root planing in non-surgical periodontitis therapy: a systematic review.	10.1007/s00784-018-2684-7		2	2	1	2	0	1	2	2	2	2	0	0	16
	100	Effect of oil pulling in promoting oro dental hygiene: A systematic review of randomized clinical trials.	10.1016/j.ctim.2016.02.011		2	1	2	2	2	2	2	1	2	2	0	0	18
	101	Efficacy of periodontal plastic procedures in the treatment of multiple gingival recessions	10.1111/jcpe.12172		0	1	2	0	0	2	2	2	2	2	0	0	13
	102	Systemic antimicrobials adjuvant to periodontal therapy in diabetic subjects: A meta-analysis	10.1111/jcpe.12514		2	2	1	2	0	2	2	2	0	2	0	0	15
	103	The effects of oscillating-rotating electric toothbrushes on plaque and gingival health: A meta-analysis.	-		2	2	2	1	0	2	2	2	0	2	0	0	15
	104	Essential oils-containing mouthwashes for gingivitis and plaque: Meta-analyses and meta-regression	10.1016/j.jdent.2016.09.001		2	2	2	2	1	2	2	2	0	2	0	0	17
	105	Systemic anti-infective periodontal therapy. A systematic review.	10.1902/annals.2003.8.1.115		2	2	2	2	0	2	2	2	0	2	0	0	16
	106	Local anti-infective therapy: mechanical and physical approaches. A systematic review.	10.1902/annals.2003.8.1.99		2	2	2	2	0	2	1	2	0	2	0	0	15
	107	Local anti-infective therapy: pharmacological agents. A systematic review.	10.1902/annals.2003.8.1.79		2	2	2	2	0	2	1	2	2	2	0	0	17
	108	The effect of cetylpyridinium chloride-containing mouth rinses as adjuncts to toothbrushing on plaque and parameters of gingival inflammation: a systematic review.	10.1111/j.1601-5037.2008.00344.x		2	2	1	2	0	1	0	0	0	2	0	0	10
	109	Supportive periodontal care: The effect of periodic subgingival debridement compared with supragingival prophylaxis with respect to clinical outcomes	10.1034/j.1600-051X.29.s3.9.x		0	2	2	1	0	2	2	2	0	2	0	0	13
	110	A systematic review of the effect of surgical debridement vs non-surgical debridement for the treatment of chronic periodontitis.	10.1034/j.1600-051x.29.s3.5.x		2	2	2	1	1	2	2	2	0	2	0	0	16
	111	A systematic review on the effect of systemic antimicrobials as an adjunct to scaling and root planing in periodontitis patients.	10.1034/j.1600-051x.29.s3.8.x		2	2	2	2	1	2	1	2	0	2	0	0	16
	112	The effect of tapered toothbrush filaments compared to end-rounded filaments on dental plaque, gingivitis and gingival abrasion: a systematic review and meta-analysis.	10.1111/idh.12272		2	2	2	1	0	1	2	2	0	2	0	0	14
	113	The effects of hydrogen peroxide mouthwashes on the prevention of plaque and gingival inflammation: a systematic review.	10.1111/j.1601-5037.2010.00492.x		2	2	1	2	1	1	1	1	0	2	0	0	13
	114	The effect of platelet-rich plasma on clinical outcomes of the surgical treatment of periodontal intrabony defects: A systematic review and meta-analysis.	10.1186/s12903-016-0261-5		2	2	2	2	0	2	2	2	0	2	0	0	16
	115	Meta-analysis of the effect of scaling and root planing, surgical treatment and antibiotic therapies on periodontal probing depth and attachment loss	10.1034/j.1600-051X.2002.291102.x		2	1	2	0	0	0	1	2	0	2	0	0	10
	116	Systematic review and meta-analysis of double-blind, placebo-controlled, randomized clinical trials using probiotics in chronic periodontitis.	10.1111/jicd.12338		2	2	0	2	0	2	2	1	0	2	0	0	13
	117	Periodontal status after surgical-orthodontic treatment of labially impacted canines with different surgical techniques: A systematic review.	10.1016/j.ajodo.2015.10.019		2	0	1	1	1	1	2	2	1	2	0	0	13
	118	Alveolar ridge preservation after tooth extraction: a Bayesian Network meta-analysis of grafting materials efficacy on prevention of bone height and width reduction	10.1111/jcpe.12633		2	1	2	0	0	1	2	2	2	2	0	0	14
	119	Disease severity, debridement approach and timing of drug modify outcomes of adjunctive azithromycin in non-surgical management of chronic periodontitis: A multivariate meta-analysis	10.1186/s12903-019-0754-0		2	2	2	0	0	2	2	2	0	2	0	0	14
	120	Effect of scaling and root planing as monotherapy on glycemic control in patients of Type 2 diabetes with chronic periodontitis: A systematic review and meta-analysis	10.4103/jisp.jisp_417_18		2	2	2	2	0	2	1	1	0	2	0	0	14
	121	Is adjunctive photodynamic therapy more effective than scaling and root planing alone in the treatment of periodontal disease in hyperglycemic patients? A systematic review.	10.1016/j.pdpdt.2018.02.012		2	2	0	2	0	1	2	2	0	2	0	0	13
	122	A systematic review of guided tissue regeneration for periodontal furcation defects. What is the effect of guided tissue regeneration compared with surgical debridement in the treatment of furcation defects?	10.1034/j.1600-051x.29.s3.6.x		2	1	2	0	1	0	2	2	1	2	0	0	13
	123	Is Antimicrobial Photodynamic Therapy Effective as an Adjunct to Scaling and Root Planing in Patients with Chronic Periodontitis? A Systematic Review.	10.3390/biom7040079		2	2	0	2	0	2	0	0	1	2	0	0	11
	124	The effect of laser therapy as an adjunct to non-surgical periodontal treatment in subjects with chronic periodontitis: a systematic review.	10.1902/jop.2008.080197		2	2	2	1	1	2	0	0	2	2	0	0	14
	125	Histological responses of the periodontium to MTA: A systematic review	10.1111/jcpe.12058		2	2	2	2	0	2	1	2	2	2	0	0	17
	126	Non-surgical periodontal therapy with systemic antibiotics in patients with untreated aggressive periodontitis: A systematic review and meta-analysis	10.1111/jre.12252		2	2	0	1	0	2	2	2	0	2	0	0	13
	127	Effect of laser-assisted scaling and root planing on the expression of pro-inflammatory cytokines in the gingival crevicular fluid of patients with chronic periodontitis: A systematic review	10.1016/j.pdpdt.2017.02.010		2	2	2	1	0	2	0	0	0	2	0	0	11
	128	The effect of medicated, sugar-free chewing gum on plaque and clinical parameters of gingival inflammation: a systematic review	10.1111/idh.12026		2	1	1	2	0	1	0	2	2	2	0	0	13
	129	Reconstructive procedures for treating peri-implantitis: a systematic review.	10.1177/0022034513509279		2	1	2	0	0	2	2	2	2	2	0	0	15
	130	Scaling and root planing treatment for periodontitis to reduce preterm birth and low birth weight: a systematic review and meta-analysis of randomized controlled trials.	10.1902/jop.2012.110636		2	2	2	2	2	1	2	2	0	2	0	0	17
	131	Treatment of Class II molar furcation involvement: meta-analyses of reentry results.	10.1902/jop.2010.100306		2	1	2	2	0	2	2	2	0	2	0	0	15
	132	Systematic review and meta-analysis of the effect of various laser wavelengths in the treatment of peri-implantitis	10.1902 / jop.2014.130610		2	2	0	2	0	2	2	0	2	2	0	0	14
	133	The adjunctive use of platelet-rich plasma in the therapy of periodontal intraosseous defects: A systematic review	10.1111/j.1600-0765.2009.01236.x		2	2	2	1	0	2	0	0	2	1	0	0	12
	134	Limited evidence shows short-term benefit of probiotics when used as an adjunct to scaling and root planing in the treatment of chronic periodontitis.	10.1038/sj.ebd.6401270		0	0	2	1	0	2	2	2	2	2	0	0	13
	135	A systematic review of the effects of full-mouth debridement with and without antiseptics in patients with chronic periodontitis.	10.1111/j.1600-051X.2008.01257.x		2	2	0	1	0	2	0	2	1	2	0	0	12
	136	Histologic evidence of periodontal regeneration in furcation defects: a systematic review.	10.1007/s00784-019-02964-3		2	2	2	1	0	0	2	0	0	2	0	0	11
	137	Additive effectiveness of autologous platelet-rich fibrin in the treatment of intrabony defects: A PRISMA-compliant meta-analysis.	10.1097/MD.0000000000014759		2	1	0	1	0	2	2	2	0	2	0	0	12
	138	Synergistic Application of Platelet-Rich Fibrin and 1% Alendronate in Periodontal Bone Regeneration: A Meta-Analysis.	10.1155/2019/9148183		2	0	0	0	0	0	2	0	0	2	0	0	6
	139	The use of enamel matrix derivative alone versus in combination with bone grafts to treat patients with periodontal intrabony defects: a meta-analysis	10.14219/jada.archive.2012.0327		2	2	0	2	0	1	2	2	0	2	0	0	13
	140	Effects of Currently Available Surgical and Restorative Interventions on Reducing Midfacial Mucosal Recession of Immediately Placed Single-Tooth Implants: A Systematic Review	10.1902/jop.2013.130064		2	1	0	1	0	2	2	0	2	2	0	0	12
	141	In-office treatment for dentin hypersensitivity: A systematic review and network meta-analysis	10.1111/jcpe.12011		2	2	0	1	0	1	2	2	0	2	0	0	12
	142	Effects on HbA1c in diabetic patients of adjunctive use of systemic antibiotics in nonsurgical periodontal treatment: A systematic review	10.1016/j.jdent.2017.08.001		2	2	0	1	0	1	2	2	0	2	0	0	12
	143	The Effect of Enamel Matrix Derivative Alone Versus in Combination with Alloplastic Materials to Treat Intrabony Defects: A Meta-analysis.	10.11607/prd.2900		2	2	0	2	0	1	2	2	1	2	0	0	14
	144	Clinical Effectiveness of Er: YAG Lasers Adjunct to Scaling and Root Planing in Non-Surgical Treatment of Chronic Periodontitis: A Meta-Analysis of Randomized Controlled Trials.	10.12659/MSM.911863		2	2	0	1	2	2	2	2	2	2	0	0	17
	145	Clinical outcomes of using lasers for peri-implantitis surface detoxification: A systematic review and meta-analysis	10.1902/jop.2014.130620		2	2	2	0	0	2	2	2	0	2	0	0	14
	146	Long-Term Effect of Four Surgical Periodontal Therapies and One Non-Surgical Therapy: A Systematic Review and Meta-Analysis.	10.1902/jop.2015.150159		2	2	2	1	0	2	2	2	0	2	0	0	15
	147	A systematic review on the effects of local antimicrobials as adjuncts to subgingival debridement, compared with subgingival debridement alone, in the treatment of chronic periodontitis	10.1111/jcpe.12026		2	2	1	0	0	1	2	2	2	2	0	0	14
	148	The role of probiotic bacteria in managing periodontal disease: a systematic review	10.1080/14787210.2016.1194198		2	0	2	2	0	2	2	0	0	2	0	0	12
	149	Local antimicrobials in addition to scaling and root planing provide statistically significant but not clinically important benefit.	10.1038/sj.ebd.6400955		0	0	2	1	2	1	2	2	2	2	0	0	14
	150	Optimal dose and duration of amoxicillin-plus-metronidazole as an adjunct to non-surgical periodontal therapy: A systematic review and meta-analysis of randomized, placebo-controlled trials	10.1111/jcpe.12830		2	2	0	0	0	2	2	2	2	2	0	0	14
	151	Evidence that full-mouth scaling superior to conventional treatment approaches is unclear.	10.1038/sj.ebd.6401154		0	0	2	1	2	2	2	0	2	2	0	0	13
	152	Locally applied statins as adjuvants to non-surgical periodontal treatment for chronic periodontitis: a systematic review and meta-analysis.	10.1007/s00784-018-2507-x		2	2	1	0	0	2	2	2	2	2	0	0	15
	153	Efficacy of professional hygiene and prophylaxis on preventing plaque increase in orthodontic patients with multibracket appliances: a systematic review.	10.1093/ejo/cju044		2	2	1	2	0	1	0	0	2	2	0	0	12
	154	Efficacy of adjunctive low-level laser therapy in the treatment of aggressive periodontitis: A systematic review.	10.1111/jicd.12361		2	2	0	2	0	1	2	2	2	2	0	0	15
	155	Effect of periodontal dressing on non-surgical periodontal treatment outcomes: a systematic review.	10.1111/idh.12130		2	2	2	1	0	2	2	0	2	2	0	0	15
	156	Efficacy of local phytotherapy in the nonsurgical treatment of periodontal disease: A systematic review	10.1111/jre.12525		2	2	1	2	0	2	2	0	2	2	0	0	15
	157	The effect of statins on periodontal treatment-a systematic review with meta-analyses and meta-regression.	10.1007/s00784-018-2354-9		2	2	1	0	0	2	2	2	2	2	0	0	15
	158	Non-surgical therapy for the management of peri-implantitis: a systematic review.	10.1111/j.1600-0501.2012.02542.x		2	2	0	1	0	2	2	2	0	2	0	0	13
	159	The efficacy of air polishing devices in supportive periodontal therapy: A systematic review and meta-analysis.	10.3290/j.qi.a40341		2	2	1	2	0	1	1	0	2	0	0	0	11
	160	Empirical or microbiologically guided systemic antimicrobials as adjuncts to non‐surgical periodontal therapy? A systematic review	10.1111/jcpe.13164		2	2	0	0	0	2	2	2	2	2	0	0	14
	161	Effect of adjuvant use of metformin on periodontal treatment: a systematic review and meta-analysis.	10.1007/s00784-018-2666-9		2	2	2	2	0	2	2	2	2	2	0	0	18
	162	Surgical therapies for the treatment of gingival recession. A systematic review.	10.1902/annals.2003.8.1.303		2	2	2	2	0	2	2	0	0	2	0	0	14
	163	Azithromycin as an adjunct to non-surgical periodontal therapy: a systematic review.	10.1111/adj.12448		2	2	0	2	0	1	2	0	2	2	0	0	13
	164	Non-bioabsorbable vs. bioabsorbable membrane: assessment of their clinical efficacy in guided tissue regeneration technique. A systematic review.	10.2334/josnusd.51.383		2	2	0	2	0	1	2	2	0	0	0	0	11
	165	Meta-analysis of local tetracycline in treating chronic periodontitis	10.1902/jop.2003.74.6.916		2	2	0	1	0	1	2	2	0	2	0	0	12
	166	Meta-analysis of local metronidazole in the treatment of chronic periodontitis	10.1902/jop.2004.75.6.830		2	2	0	1	0	1	2	2	0	2	0	0	12
	167	Are anti-inflammatory agents effective in treating gingivitis as solo or adjunct therapies? A systematic review.	10.1111/jcpe.12340		2	2	0	0	0	2	2	2	0	2	0	0	12
	168	Adjunctive subantimicrobial dose doxycycline in smokers and non-smokers with chronic periodontitis	10.1111/j.1600-051X.2005.00728.x		2	2	0	0	0	2	2	2	0	2	0	0	12
	169	Role of diode lasers (800-980 nm) as adjuncts to scaling and root planing in the treatment of chronic periodontitis: a systematic review.	10.1089/pho.2015.3914		2	2	1	0	0	1	2	2	0	2	0	0	12
	170	Systemic antibiotics in the treatment of aggressive periodontitis. A systematic review and a Bayesian Network meta-analysis	10.1111/jcpe.12427		2	2	0	2	0	2	2	2	0	2	0	0	14
	171	Antibiotics in aggressive periodontitis, is there a clinical benefit?	10.1038/sj.ebd.6401197		0	0	1	2	2	2	2	2	2	2	0	0	15
	172	Meta-analysis of randomized clinical trials comparing clinical and patient-reported outcomes between extra-short (≤6 mm) and longer (≥10 mm) implants	10.1111/jcpe.13026		0	2	0	1	0	2	2	2	2	2	0	0	13
	173	Clinical Efficacy of Azithromycin as an Adjunctive Therapy to Non-Surgical Periodontal Treatment of Periodontitis: A Systematic Review and Meta-Analysis	10.7860/JCDR/2016/20176.8115		2	2	0	1	0	2	2	0	0	2	0	0	11
	174	Rehabilitation of deficient alveolar ridges using titanium grids before and simultaneously with implant placement: a systematic review.	10.1902/jop.2012.120314		2	2	2	2	0	2	0	2	2	2	0	0	16
	175	Periodontal plastic surgery for treatment of localized gingival recessions: a systematic review.	10.1034/j.1600-051x.29.s3.11.x		2	2	0	0	0	0	2	2	2	2	0	0
	176	Early wound healing outcomes after regenerative periodontal surgery with enamel matrix derivatives or guided tissue regeneration: a systematic review.	10.1186/s12903-019-0766-9		2	2	0	2	0	2	2	2	2	2	0	0	16
	177	Systematic review of the adjunctive use of diode and Nd:YAG lasers for nonsurgical periodontal instrumentation.	10.1089/pho.2013.3695		2	2	0	2	0	1	2	0	2	2	0	0	13
	178	Efficacy of Local Antimicrobials in the Non-Surgical Treatment of Patients With Periodontitis and Diabetes: A Systematic Review.	10.1902/jop.2016.160214		2	2	0	2	0	1	2	0	0	2	0	0	11
	179	Systematic review on the effect of rinsing with povidone-iodine during nonsurgical periodontal therapy.	10.1111/j.1600-0765.2009.01232.x		2	2	1	2	0	0	2	2	2	2	0	0	15
	180	Regenerative treatment of peri-implantitis using bone substitutes and membrane: a systematic review.	10.1111/j.1708-8208.2009.00183.x		2	2	0	0	0	1	1	1	2	2	0	0	11
	181	Efficacy of patient-administered mechanical and/or chemical plaque control protocols in the management of peri-implant mucositis. A systematic review.	10.1111/jcpe.12321		2	2	1	0	0	2	1	2	2	2	0	0	14
	182	Comparison of triclosan and stannous fluoride dentifrices on parameters of gingival inflammation and plaque scores: A systematic review and meta-analysis	10.1111/idh.12072		2	2	1	2	0	2	2	2	2	2	0	0	17
	183	Changes in plaque and gingivitis levels after tooth bleaching: A systematic review	10.1111/idh.12382		2	2	0	1	0	2	2	2	2	2	0	0	15
	184	Biological effect of the abutment material on the stability of peri-implant marginal bone levels: A systematic review and meta-analysis	10.1111/clr.13293		2	2	2	2	0	2	2	2	0	2	0	0	16
	185	Treatment of periodontitis as a manifestation of neutropenia with or without systemic antibiotics: a systematic review.			2	2	0	0	0	2	2	1	0	2	0	0	11
	186	Efficacy of professionally administered plaque removal with or without adjunctive measures for the treatment of peri-implant mucositis. A systematic review and meta-analysis	10.1111/jcpe.12349		2	2	0	0	0	1	2	2	0	2	0	0	11
	187	Efficacy of adjunctive anti-plaque chemical agents in managing gingivitis: a systematic review and meta-analysis.	10.1111/jcpe.12331		2	2	0	0	0	2	2	2	2	2	0	0
	188	Effectiveness of periodontal treatment to improve metabolic control in patients with chronic periodontitis and type 2 diabetes: A meta-analysis of randomized clinical trials	10.1902/jop.2012.120377		2	2	0	1	0	1	2	2	0	1	0	0	11
	189	Long-term efficacy of subantimicrobial-dose doxycycline as an adjunctive treatment to scaling and root planing: a systematic review and meta-analysis.	10.1902/jop.2011.110026		2	2	1	0	0	1	0	1	0	1	0	0	8
	190	Efficacy of Er:YAG laser in the treatment of chronic periodontitis: systematic review and meta-analysis.	10.1007/s10103-011-0928-8		2	2	2	2	0	1	0	1	0	0	0	0	10
	191	Effectiveness of Systemic Amoxicillin/Metronidazole as Adjunctive Therapy to Scaling and Root Planing in the Treatment of Chronic Periodontitis: A Systematic Review and Meta-Analysis	10.1902/jop.2012.110625		2	2	1	0	0	0	2	2	0	2	0	0	11
	192	Adjunctive photodynamic therapy to non-surgical treatment of chronic periodontitis: a systematic review and meta-analysis.	10.1111/jcpe.12094		2	2	0	0	2	2	2	2	1	2	0	0	15
	193	Effectiveness of diode laser as adjunctive therapy to scaling root planning in the treatment of chronic periodontitis: A meta-analysis	10.1007/s10103-012-1181-5		2	1	1	0	2	0	0	1	1	0	0	0	8
	194	Nd:YAG laser as an adjunctive treatment to nonsurgical periodontal therapy: a meta-analysis.	10.1007/s10103-013-1293-6		2	2	1	0	2	0	0	2	0	0	0	0	9
	195	A systematic review of powered vs manual toothbrushes in periodontal cause-related therapy.	10.1034/j.1600-051X.29.s-3.1.x		2	2	2	2	0	2	1	2	0	1	0	0	14
	196	Prosthetic replacement vs space closure for maxillary lateral incisor agenesis: A systematic review	10.1016/j.ajodo.2016.01.018		2	2	2	2	2	2	0	2	1	2	0	0	17
	197	The Effect of Locally Delivered Statins on Treating Periodontal Intrabony Defects: A Systematic Review and Meta-Analysis	10.1902/jop.2016.160384		2	2	2	2	0	2	2	1	0	2	0	0	15
	198	Photodynamic therapy for the treatment of peri-implant diseases: A network meta-analysis of randomized controlled trials	10.1016/j.pdpdt.2017.10.013		2	2	1	1	2	0	0	1	0	2	0	0	11
	199	The efficacy of chlorhexidine dentifrice or gel on plaque, clinical parameters of gingival inflammation and tooth discoloration: a systematic review.	10.1111/idh.12050		2	2	2	2	0	2	1	2	0	1	0	0	14
	200	The efficacy of interdental brushes on plaque and parameters of periodontal inflammation: a systematic review.	10.1111/j.1601-5037.2008.00330.x		2	2	2	2	0	0	0	2	1	1	0	0	12
	201	The effect of the Vector scaler system on human teeth: a systematic review.	10.1111/j.1601-5037.2008.00319.x		2	2	1	2	0	0	0	1	0	1	0	0	9
	202	Treatment of oral malodour. Medium-term efficacy of mechanical and/or chemical agents: A systematic review	10.1111/jcpe.12378		2	2	1	2	0	1	0	1	0	1	0	0	10
	203	The effect of the thermal diode laser (wavelength 808-980 nm) in non-surgical periodontal therapy: A systematic review and meta-analysis	10.1111/jcpe.12233		2	2	1	2	0	1	2	1	1	2	0	0	14
	204	The Effect of a Pulsed Nd:YAG Laser in Non-Surgical Periodontal Therapy	10.1902/jop.2009.080571		2	2	1	2	0	0	1	2	0	1	0	0	11
	205	Systematic review and meta-analysis on the nonsurgical treatment of chronic periodontitis by means of scaling and root planing with or without adjuncts	10.1016/j.adaj.2015.01.028		2	2	1	2	2	1	1	2	1	2	0	0	16
	206	Efficacy of systemic antibiotics in nonsurgical periodontal therapy for diabetic subjects: a systematic review and meta-analysis	10.1111/idj.12384		2	1	1	2	0	2	2	2	0	2	0	0	14
	207	Absorbable collagen membranes for periodontal regeneration: a systematic review.	10.1177/0022034513496428		2	2	0	0	0	1	2	2	0	2	0	0	11
	208	The effect of chlorhexidine dentifrice or gel versus chlorhexidine mouthwash on plaque, gingivitis, bleeding and tooth discoloration: a systematic review	10.1111/idh.12078		2	2	1	2	0	1	2	2	0	2	0	0	14
	209	Gingival Retraction Methods: A Systematic Review	10.1111/jopr.12522		2	2	1	2	0	1	1	0	0	2	0	0	11
	210	Efficacy of stem cells on periodontal regeneration: Systematic review of pre-clinical studies	10.1111/jre.12455		2	1	1	2	0	1	1	2	0	2	0	0	12
	211	The Effect of Suturing Protocols on Coronally Advanced Flap Root-Coverage Outcomes: A Meta-Analysis	10.1902/jop.2015.150394		2	2	2	2	0	2	1	2	0	2	0	0	15
	212	Treatment of periodontitis improves the atherosclerotic profile: A systematic review and meta-analysis	10.1111/jcpe.12171		2	2	2	2	0	2	2	2	1	2	0	0	17
	213	Effect of periodontal treatment on glycemic control of diabetic patients: A systematic review and meta-analysis	10.2337/dc09-1378		2	1	2	2	0	2	2	2	0	2	0	0	15
	214	Efficacy of lateral bone augmentation performed simultaneously with dental implant placement: A systematic review and meta-analysis	10.1111/jcpe.13050		2	2	2	0	0	2	2	2	0	2	0	0	14
	215	Early and late implant failure of submerged versus non-submerged implant healing: A systematic review, meta-analysis and trial sequential analysis	10.1111/jcpe.12890		2	1	1	2	2	0	1	2	0	2	0	0	13
	216	A systematic review of graft materials and biological agents for periodontal intraosseous defects.	10.1034/j.1600-051X.29.s3.7.x		2	2	1	0	0	2	2	2	0	2	0	0	13
	217	A systematic review of efficacy of machine-driven and manual subgingival debridement in the treatment of chronic periodontitis.	10.1034/j.1600-051X.29.s3.4.x		2	1	1	0	0	1	1	2	0	2	0	0	10
	218	The effectiveness of periodontal disease treatment during pregnancy in reducing the risk of experiencing preterm birth and low birth weight A meta-analysis	10.14219/jada.archive.2010.0104		2	2	2	1	2	1	2	2	0	2	0	0	16
	219	Does dentifrice use help to remove plaque? A systematic review.	10.1111/jcpe.12615		2	1	2	1	0	1	2	2	0	1	0	0	12
	220	Effectiveness of mechanical tongue cleaning on breath odour and tongue coating: a systematic review	10.1111/j.1601-5037.2010.00479.x		2	1	2	0	0	2	1	1	0	1	0	0	10
	221	The effect on clinical parameters of periodontal inflammation following non-surgical periodontal therapy with ultrasonics and chemotherapeutic cooling solutions: a systematic review	10.1111/jcpe.12613		2	2	2	2	0	1	2	1	0	2	0	0	14
	222	Safety of Oscillating-Rotating Powered Brushes Compared to Manual Toothbrushes: A Systematic Review	10.1902/jop.2010.100393		2	1	2	2	0	2	1	1	0	2	0	0	13
	223	A systematic review of the effectiveness of self-performed mechanical plaque removal in adults with gingivitis using a manual toothbrush.	10.1111/j.1600-051X.2005.00795.x		2	2	2	2	0	1	2	1	0	2	0	0	14
	224	Essential oils compared to chlorhexidine with respect to plaque and parameters of gingival inflammation: A systematic review	10.1902/jop.2010.100266		2	2	0	2	0	0	1	2	0	2	0	0	11
	225	The effect of an essential-oils mouthrinse as compared to a vehicle solution on plaque and gingival inflammation: a systematic review and meta-analysis.	10.1111/idh.12069		2	2	2	0	0	1	1	1	0	1	0	0	10
	226	Effect of a chlorhexidine mouthrinse on plaque, gingival inflammation and staining in gingivitis patients: a systematic review.	10.1111/j.1600-051X.2012.01883.x		2	2	1	2	0	1	2	2	0	2	0	0	14
	227	Effect of probiotics as a complement to non-surgical periodontal therapy in chronic periodontitis: a systematic review.	10.4317/medoral.23147		2	2	1	2	0	1	1	2	0	2	0	0	13
	228	Comparison of crestal bone loss around dental implants placed in healed sites using flapped and flapless techniques: A systematic review	10.1902/jop.2014.140355		2	2	1	0	0	1	0	0	0	1	0	0	7
	229	Role of antimicrobial photodynamic therapy in the treatment of aggressive periodontitis: A systematic review	10.1016/j.pdpdt.2015.06.010		2	2	2	2	0	2	1	1	0	2	0	0	14
	230	Intrapocket topical anesthetic versus injected anesthetic for pain control during scaling and root planing in adult patients: Systematic review and meta-analysis	10.1016/j.adaj.2017.06.019		2	2	2	2	0	1	2	2	0	2	0	0	15
	231	Intra-pocket anaesthesia and pain during probing, scaling and root planing: a systematic review and meta-analysis	10.1111/jcpe.12565		2	2	1	0	2	1	2	2	0	2	0	0	14
	232	Effects of periodontal therapy on metabolic control in patients with type 2 diabetes mellitus and periodontal disease: a meta-analysis.	10.1097/MD.0000000000000292		2	2	2	2	0	2	1	2	0	2	0	0	15
	233	The effect of periodontal treatment on hemoglobin a1c levels of diabetic patients: a systematic review and meta-analysis.	10.1371/journal.pone.0108412		2	2	2	0	0	2	2	2	0	2	0	0	14
	234	Influence of gingival retraction paste versus cord on periodontal health: a systematic review and meta-analysis.	10.3290/j.qi.a41976		2	1	2	0	0	1	2	1	0	1	0	0	10
	235	Management of dentine hypersensitivity: efficacy of professionally and self-administered agents.	10.1111/jcpe.12336		0	1	1	0	0	0	1	1	0	2	0	0	6
	236	Comparisons of periodontal regenerative therapies: A meta-analysis on the long-term efficacy.	10.1111/jcpe.12715		2	2	1	1	0	1	1	1	0	2	0	0	11
	237	Clinical efficacy of photodynamic therapy adjunctive to scaling and root planing in the treatment of chronic periodontitis: A systematic review and meta-analysis.	10.1016/j.pdpdt.2017.01.183		2	2	1	2	0	2	2	2	0	2	0	0	15
	238	Clinical effectiveness of adjunctive antimicrobial photodynamic therapy for residual pockets during supportive periodontal therapy: A systematic review and meta-analysis.	10.1016/j.pdpdt.2016.11.011		2	1	1	2	0	2	2	2	0	2	0	0	14
	239	Systemic doxycycline as an adjunct to scaling and root planing in diabetic patients with periodontitis: a systematic review and meta-analysis.	10.1186/s12903-019-0873-7		2	1	1	2	2	2	2	2	0	2	0	0	16
	240	Autologous Platelet Concentrates as Clinical Substitutes for Connective Tissue Graft in the Treatment of Miller Class I and II Gingival Recessions: An Updated Meta-Analysis	10.11607/prd.4416		2	2	1	0	0	1	1	2	0	2	0	0	11
	241	The clinical effect of scaling and root planing and the concomitant administration of systemic amoxicillin and metronidazole: a systematic review.	10.1902/jop.2012.120040		2	2	2	2	0	1	1	1	0	2	0	0	13
	242	The concomitant administration of systemic amoxicillin and metronidazole compared to scaling and root planing alone in treating periodontitis: a systematic review.	10.1186/s12903-015-0123-6		2	2	1	1	0	2	2	2	0	2	0	0	14
	243	The effect of antiseptic oral sprays on dental plaque and gingival inflammation: A systematic review and meta-analysis	10.1111/idh.12331		2	0	1	2	0	1	2	2	0	1	0	0	11
	244	Clinical effect of azithromycin as an adjunct to non-surgical treatment of chronic periodontitis: A meta-analysis of randomized controlled clinical trials	10.1111/jre.12319		2	2	1	2	2	1	2	2	0	2	0	0	16
	245	Er: YAG laser versus scaling and root planing as alternative or adjuvant for chronic periodontitis treatment: A systematic review	10.1111/jcpe.12304		2	2	2	2	0	1	1	2	0	2	0	0	14
	246	Efficacy of Adjunctive Bioactive Materials in the Treatment of Periodontal Intrabony Defects: A Systematic Review and Meta-Analysis	10.1155/2018/8670832		2	1	1	2	0	1	1	2	0	2	0	0	12
	247	Evidence-based mucogingival therapy. Part 2: Ordinary and individual patient data meta-analyses of surgical treatment of recession using complete root coverage as the outcome variable.	﻿10.1902/jop.2003.74.5.741		0	1	2	1	0	1	1	1	0	2	0	0	9
	248	Guided tissue regeneration-based root coverage: meta-analysis.	﻿10.1902/jop.2003.74.10.1520		2	1	2	1	0	1	2	1	0	2	0	0	12
	249	The effectiveness of a toothpaste containing triclosan and polyvinyl-methyl ether maleic acid copolymer in improving plaque control and gingival health: a systematic review.	﻿10.1111/j.1600-051X.2004.00614.x		2	2	2	2	0	1	2	2	0	2	0	0	15
	250	A systematic review on the effects of subgingival chlorhexidine gel administration in the treatment of chronic periodontitis	﻿10.1902/jop.2005.76.11.1805		2	1	2	2	0	1	2	1	0	2	0	0	13
	251	Acellular Dermal Matrix for Mucogingival Surgery: A Meta-Analysis	﻿10.1902/jop.2005.76.11.1814		2	2	2	2	0	1	2	1	1	2	0	0	15
	252	A systematic review of professional mechanical plaque removal for prevention of periodontal diseases.	﻿10.1111/j.1600-051X.2005.00804.x		2	1	2	1	0	1	2	1	1	2	0	0	13
	253	A review of the effects of stannous fluoride on gingivitis.	﻿10.1111/j.1600-051X.2005.00860.x		0	1	2	2	0	1	1	2	0	2	0	0	11
	254	The long-term effect of a mouthrinse containing essential oils on dental plaque and gingivitis: a systematic review.	﻿10.1902/jop.2007.060269		1	2	0	2	0	1	2	2	0	2	0	0	12
	255	Assessment of the potential of growth factors for localized alveolar ridge augmentation: a systematic review	﻿10.1111/j.1600-051X.2008.01270.x		2	2	1	1	0	2	2	2	0	2	0	0	14
	256	Clinical outcomes with bioactive agents alone or in combination with grafting or guided tissue regeneration.	﻿10.1111/j.1600-051X.2008.01265.x		0	2	0	0	0	0	1	1	0	2	0	0	6
	257	Clinical outcomes of vertical bone augmentation to enable dental implant placement: a systematic review.	﻿10.1111/j.1600-051X.2008.01271.x		2	2	0	1	0	1	1	1	1	1	0	0	10
	258	Clinical outcomes of implants following lateral bone augmentation: systematic assessment of available options (barrier membranes, bone grafts, split osteotomy).	﻿10.1111/j.1600-051X.2008.01269.x		1	2	1	0	0	1	2	1	1	2	0	0	11
	259	Regeneration of periodontal tissues: combinations of barrier membranes and grafting materials - biological foundation and preclinical evidence: a systematic review.	﻿10.1111/j.1600-051X.2008.01263.x		2	2	2	0	0	1	1	1	0	2	0	0	11
	260	The efficacy of woodsticks on plaque and gingival inflammation: a systematic review.	﻿10.1111/j.1601-5037.2008.00335.x		2	2	0	2	0	1	2	2	0	2	0	0	13
	261	Effect of platelet-rich plasma on bone regeneration in dentistry: a systematic review.	﻿10.1111/j.1600-0501.2008.01525.x		2	2	2	2	0	1	1	1	1	2	0	0	14
	262	A systematic review of the success of sinus floor elevation and survival of implants inserted in combination with sinus floor elevation Part II: Transalveolar technique	﻿10.1111/j.1600-051X.2008.01273.x		2	2	2	0	0	1	2	1	0	2	0	0	12
	263	Laser application in non-surgical periodontal therapy: A systematic review	﻿10.1111/j.1600-051X.2008.01259.x		2	2	0	2	0	1	2	2	1	2	0	0	14
	264	Therapy of peri-implantitis: A systematic review: Review article	﻿10.1111/j.1600-051X.2008.01240.x		1	2	2	2	0	1	1	1	1	2	0	0	13
	265	Treatment of gingival recession with coronally advanced flap procedures: A systematic review	﻿10.1111/j.1600-051X.2008.01267.x		2	2	2	0	0	1	2	2	0	2	0	0	13
